# Supplementary material for: Full-day sleep pattern analysis in common mental disorders: Leveraging highly discrepant recordings from two consumer tracking devices
Source: PLoS One. 2026 Apr 9;21(4):e0346876. doi: 10.1371/journal.pone.0346876 (PMC13065001; doi:10.1371/journal.pone.0346876)
Supplement: S1 Dataset — Includes minimal_dataset.csv, containing the primary data required to replicate the study’s findings, and README minimal dataset.docx, providing technical specifications and metadata. (ZIP) [file pone.0346876.s001.zip]

Archive with 3 entries (2 files):
- S1 Dataset/
- S1 Dataset/minimal_dataset.csv
- S1 Dataset/README_minimal_dataset.docx
