# Supplementary material for: Full-day sleep pattern analysis in common mental disorders: Leveraging highly discrepant recordings from two consumer tracking devices
Source: PLoS One. 2026 Apr 9;21(4):e0346876. doi: 10.1371/journal.pone.0346876 (PMC13065001; doi:10.1371/journal.pone.0346876)
Supplement: S1 Dataset — Includes minimal_dataset.csv, containing the primary data required to replicate the study’s findings, and README minimal dataset.docx, providing technical specifications and metadata. (ZIP) [file pone.0346876.s001.zip › S1 Dataset/minimal_dataset.csv]

Start_M	Start_W	End_M	End_W	TA_M	TA_W	TIB_M	TIB_W
-0.4666666666666667	0.45	6.15	6.316666666666666	4.816666666666666	5.083333333333333	6.35	5.866666666666666
2.3833333333333333	-0.1833333333333333	6.7	6.533333333333333	1.3833333333333333	6.233333333333333	2.3666666666666667	6.716666666666667
-0.6	-0.5333333333333333	8.65	8.866666666666667	6.95	7.616666666666666	8.4	9.4
-0.5333333333333333	-1.8833333333333333	6.166666666666667	6.016666666666667	4.833333333333333	6.716666666666667	5.35	7.9
-0.8333333333333334	-0.5166666666666667	6.166666666666667	6.166666666666667	5.633333333333334	6.383333333333334	6.833333333333333	6.683333333333334
-0.7	-0.5333333333333333	6.183333333333334	6.316666666666666	5.8	6.35	6.666666666666667	6.85
-0.8333333333333334	-0.6166666666666667	6.166666666666667	5.7	5.633333333333334	5.5	6.666666666666667	6.316666666666666
-0.9166666666666666	-0.8	4.966666666666667	4.983333333333333	5.083333333333333	5.283333333333333	5.7	5.783333333333333
-1.2333333333333334	-1.0833333333333333	3.5166666666666666	6.383333333333334	4.0	6.683333333333334	4.6	7.466666666666667
-0.4333333333333333	-0.3666666666666666	6.25	6.266666666666667	5.916666666666667	6.333333333333333	6.55	6.633333333333334
-0.2166666666666666	-0.15	6.166666666666667	6.166666666666667	5.166666666666667	5.95	6.233333333333333	6.316666666666666
0.7166666666666667	-0.5	4.233333333333333	4.333333333333333	2.9166666666666665	3.733333333333333	3.283333333333333	4.833333333333333
1.2666666666666666	-0.9666666666666668	8.466666666666667	8.483333333333333	6.483333333333333	8.216666666666667	6.85	9.45
1.2666666666666666	-0.9833333333333332	9.166666666666666	9.333333333333334	6.266666666666667	9.083333333333334	7.55	10.316666666666666
1.7166666666666666	-0.55	6.25	6.4	4.033333333333333	6.083333333333333	4.383333333333334	6.95
-0.4	-0.3	6.25	6.316666666666666	4.866666666666666	5.8	6.25	6.616666666666666
-0.55	-0.5166666666666667	6.25	6.25	5.116666666666666	6.233333333333333	6.666666666666667	6.766666666666667
-0.6833333333333333	-2.35	6.75	6.883333333333334	6.833333333333333	8.033333333333333	7.25	9.233333333333333
1.0833333333333333	3.4166666666666665	6.866666666666666	6.883333333333334	4.966666666666667	3.433333333333333	5.633333333333334	3.466666666666667
0.1	-0.4666666666666667	8.15	8.266666666666667	6.033333333333333	7.5	7.666666666666667	8.733333333333333
1.2333333333333334	-1.4833333333333334	6.75	7.016666666666667	4.983333333333333	7.0	5.366666666666666	8.5
0.0666666666666666	0.1166666666666666	8.9	8.933333333333334	7.583333333333333	8.133333333333333	8.516666666666667	8.816666666666666
1.2666666666666666	0.8166666666666667	9.066666666666666	9.666666666666666	6.866666666666666	7.233333333333333	7.466666666666667	8.85
0.65	0.1666666666666666	2.6166666666666667	9.483333333333333	1.65	7.066666666666666	1.9666666666666663	9.316666666666666
0.4	-0.35	4.683333333333334	9.166666666666666	1.45	8.05	3.583333333333333	9.516666666666667
0.55	0.6	9.033333333333331	9.35	7.733333333333333	8.15	8.266666666666667	8.75
0.6	0.7	9.45	9.716666666666669	7.433333333333334	8.166666666666666	8.483333333333333	9.016666666666667
-0.0166666666666666	0.05	8.35	8.583333333333334	7.616666666666666	7.983333333333333	8.1	8.533333333333333
0.1	-0.3833333333333333	4.2	8.85	3.533333333333333	7.533333333333333	3.983333333333333	9.233333333333333
0.0166666666666666	0.2333333333333333	9.816666666666666	9.3	9.05	8.583333333333334	9.5	9.066666666666666
-0.8	-0.65	6.166666666666667	6.333333333333333	5.516666666666667	6.216666666666667	6.7	6.983333333333333
-0.8666666666666667	-0.8333333333333334	6.25	6.316666666666666	5.9	6.5	6.766666666666667	7.15
0.65	0.6833333333333333	8.566666666666666	8.6	6.616666666666666	7.266666666666667	7.583333333333333	7.916666666666667
0.5666666666666667	-0.6833333333333333	9.25	9.25	7.45	8.716666666666667	8.233333333333333	9.933333333333334
0.1833333333333333	-1.6333333333333333	6.25	6.283333333333333	5.416666666666667	6.4	5.8	7.916666666666667
-0.8833333333333333	-1.9	6.133333333333334	6.3	4.516666666666667	6.65	6.7	8.2
-0.6	-1.3	6.1	6.25	5.95	6.383333333333334	6.383333333333334	7.55
-0.5833333333333334	-0.5333333333333333	6.25	6.266666666666667	5.366666666666666	5.8	6.416666666666667	6.8
15.133333333333333	1.45	17.0	6.633333333333334	1.0833333333333333	4.616666666666666	1.8666666666666667	5.183333333333334
-0.8833333333333333	-0.6	8.866666666666667	8.95	6.683333333333334	8.583333333333334	9.15	9.55
-0.15	-0.1166666666666666	6.166666666666667	6.316666666666666	5.25	5.566666666666666	5.983333333333333	6.433333333333334
-1.1333333333333333	-1.0666666666666669	6.166666666666667	6.166666666666667	6.683333333333334	6.966666666666667	7.133333333333334	7.233333333333333
-0.6833333333333333	-0.6166666666666667	6.166666666666667	6.283333333333333	6.233333333333333	6.533333333333333	6.716666666666667	6.9
-0.6666666666666666	-2.25	6.166666666666667	6.283333333333333	5.966666666666667	7.883333333333334	6.65	8.533333333333333
-0.0333333333333333	0.0333333333333333	6.25	6.316666666666666	5.233333333333333	5.916666666666667	6.183333333333334	6.283333333333333
-0.9	-2.333333333333333	8.133333333333333	8.283333333333333	8.316666666666666	9.1	8.733333333333333	10.616666666666667
-1.3166666666666669	-1.1	9.2	9.3	9.233333333333333	9.433333333333334	10.083333333333334	10.4
-0.6666666666666666	-1.9166666666666667	6.116666666666666	6.25	5.15	6.4	6.116666666666666	8.166666666666666
-0.75	-0.5	6.166666666666667	6.3	6.316666666666666	6.55	6.766666666666667	6.8
-0.2833333333333333	-0.2166666666666666	5.433333333333334	5.45	4.633333333333334	4.916666666666667	5.366666666666666	5.666666666666667
-0.8166666666666667	-2.2666666666666666	6.25	6.25	6.35	7.233333333333333	6.933333333333334	8.516666666666667
-0.9166666666666666	-0.7333333333333333	6.016666666666667	5.85	5.65	6.316666666666666	6.8	6.583333333333333
-0.5666666666666667	-1.2166666666666666	7.7	7.716666666666667	6.233333333333333	7.983333333333333	8.066666666666666	8.933333333333334
2.15	2.2666666666666666	9.433333333333334	6.183333333333334	6.7	3.4833333333333334	7.15	3.9166666666666665
-1.2166666666666666	-1.0833333333333333	6.166666666666667	6.233333333333333	5.0	6.766666666666667	7.2	7.316666666666666
-1.1	-0.8833333333333333	6.183333333333334	6.316666666666666	5.566666666666666	6.45	7.016666666666667	7.2
-0.5333333333333333	-1.8333333333333333	4.083333333333333	6.3	3.4833333333333334	6.766666666666667	4.45	8.133333333333333
-0.7833333333333333	-0.6666666666666666	6.166666666666667	6.283333333333333	6.383333333333334	6.616666666666666	6.816666666666666	6.95
-0.2	-0.1333333333333333	6.25	6.25	5.783333333333333	5.7	6.166666666666667	6.383333333333334
-0.5833333333333334	-0.3333333333333333	8.6	8.6	6.583333333333333	8.366666666666667	8.8	8.933333333333334
-0.3666666666666666	-0.8833333333333333	9.566666666666666	9.6	8.783333333333333	9.3	9.45	10.483333333333333
0.65	0.5666666666666667	6.166666666666667	6.283333333333333	4.85	5.183333333333334	5.366666666666666	5.716666666666667
-0.2333333333333333	-2.7666666666666666	6.166666666666667	6.316666666666666	4.45	7.783333333333333	6.166666666666667	9.083333333333334
-0.1333333333333333	-0.0333333333333333	6.166666666666667	6.316666666666666	4.983333333333333	6.016666666666667	6.133333333333334	6.35
-0.3333333333333333	-2.3	6.166666666666667	6.166666666666667	3.7666666666666666	7.15	6.3	8.466666666666667
-0.9333333333333332	-0.4666666666666667	6.166666666666667	6.166666666666667	6.7	6.283333333333333	6.966666666666667	6.633333333333334
-0.3	-2.3	9.116666666666667	9.216666666666669	8.383333333333333	10.3	9.1	11.516666666666667
0.0	0.0666666666666666	7.516666666666667	7.666666666666667	6.35	7.116944444444444	7.366666666666666	7.6002777777777775
-0.7666666666666667	-1.1166666666666667	6.1	6.266666666666667	5.333333333333333	6.466666666666667	6.633333333333334	7.383333333333334
-0.8333333333333334	-0.6	6.166666666666667	6.316666666666666	5.85	6.383333333333334	6.7	6.916666666666667
-0.4166666666666667	-0.3333333333333333	4.116666666666666	6.066666666666666	3.883333333333333	6.15	4.533333333333333	6.4
0.85	0.9333333333333332	6.233333333333333	6.266666666666667	4.55	4.666666666666667	5.116666666666666	5.333333333333333
-0.45	-0.4	6.233333333333333	6.35	6.1	6.283333333333333	6.516666666666667	6.75
1.2166666666666666	1.2833333333333334	10.15	10.3	6.1	8.016666666666667	8.4	9.016666666666667
-0.8666666666666667	-0.7333333333333333	6.7	6.7	6.266666666666667	6.75	7.233333333333333	7.433333333333334
0.0	0.0833333333333333	6.133333333333334	6.283333333333333	4.083333333333333	5.733333333333333	5.933333333333334	6.2
0.4333333333333333	-2.216666666666667	6.166666666666667	6.183333333333334	4.4	7.766666666666667	5.6	8.4
-0.7166666666666667	-2.0166666666666666	5.75	6.333333333333333	5.283333333333333	7.216666666666667	6.3	8.35
1.9666666666666663	2.083333333333333	11.016666666666667	9.083333333333334	5.716666666666667	6.0	7.65	7.0
14.25	-0.0333333333333333	15.7	10.95	1.1666666666666667	10.533333333333331	1.45	10.983333333333333
1.0833333333333333	1.2333333333333334	11.416666666666666	9.783333333333331	8.166666666666666	8.366666666666667	8.9	8.55
0.5666666666666667	0.6333333333333333	8.8	8.783333333333333	7.216666666666667	7.783333333333333	8.166666666666666	8.15
-0.2	-0.8666666666666667	8.633333333333333	8.633333333333333	8.55	8.6	8.766666666666667	9.5
0.1666666666666666	-1.0833333333333333	8.983333333333333	9.0	8.133333333333333	9.3	8.816666666666666	10.083333333333334
-0.5833333333333334	-0.5	9.15	9.166666666666666	8.533333333333333	9.316666666666666	9.55	9.666666666666666
0.0833333333333333	0.1333333333333333	8.483333333333333	8.566666666666666	7.75	8.183333333333334	8.333333333333334	8.433333333333334
-1.3833333333333333	-0.3	7.983333333333333	8.016666666666667	7.85	8.183333333333334	8.716666666666667	8.316666666666666
-0.2666666666666666	-0.8	9.75	9.766666666666667	8.166666666666666	9.65	9.95	10.566666666666666
0.9166666666666666	1.35	10.333333333333334	10.383333333333333	8.766666666666667	8.816666666666666	9.333333333333334	9.033333333333331
-1.0333333333333334	-0.9	8.4	8.45	9.25	9.1	9.366666666666667	9.35
-0.9666666666666668	-0.8166666666666667	9.0	9.05	9.483333333333333	9.8	9.966666666666669	9.866666666666667
0.6166666666666667	0.3666666666666666	9.133333333333333	9.183333333333334	8.333333333333334	8.616666666666667	8.5	8.816666666666666
0.6166666666666667	2.1333333333333333	8.85	8.916666666666666	7.3	6.5	8.05	6.783333333333333
0.1666666666666666	-0.9166666666666666	9.466666666666669	9.516666666666667	8.716666666666667	9.95	9.1	10.433333333333334
-1.3166666666666669	0.9666666666666668	8.916666666666666	8.95	7.633333333333334	7.933333333333334	10.116666666666667	7.983333333333333
-1.65	-1.5333333333333334	9.366666666666667	9.416666666666666	10.8	10.9	11.016666666666667	10.95
0.3333333333333333	0.4	8.6	8.616666666666667	7.683333333333334	8.05	8.266666666666667	8.216666666666667
-1.8666666666666667	-1.15	8.283333333333333	8.966666666666667	9.55	9.416666666666666	10.0	10.116666666666667
-0.3166666666666666	-0.5166666666666667	9.15	9.183333333333334	8.783333333333333	9.166666666666666	9.4	9.7
-1.0166666666666666	-1.5	9.35	9.383333333333333	9.483333333333333	10.383333333333333	10.316666666666666	10.883333333333333
-0.3166666666666666	-0.15	8.083333333333334	8.95	7.4	8.233333333333333	8.4	9.1
-1.2333333333333334	-0.3333333333333333	9.083333333333334	9.083333333333334	8.75	8.966666666666667	9.933333333333334	9.416666666666666
-0.1166666666666666	-0.3333333333333333	8.55	8.55	8.45	8.683333333333334	8.666666666666666	8.883333333333333
0.2333333333333333	0.9333333333333332	7.75	8.733333333333333	7.316666666666666	6.783333333333333	7.416666666666667	7.8
-0.5333333333333333	-0.1833333333333333	7.133333333333334	7.066666666666666	6.45	7.15	7.666666666666667	7.25
-0.2	-0.1	8.366666666666667	8.616666666666667	7.633333333333334	7.35	8.1	8.066666666666666
0.05	1.3166666666666669	7.516666666666667	6.883333333333334	5.866666666666666	5.266666666666667	7.266666666666667	5.566388888888889
-0.2	2.966666666666667	7.833333333333333	7.833333333333333	5.833333333333333	4.283333333333333	7.116666666666666	4.866666666666666
-0.3833333333333333	-0.65	7.383333333333334	7.583333333333333	6.133333333333334	7.216666666666667	7.35	8.233333333333333
0.2666666666666666	0.5	8.7	8.7	6.183333333333334	7.316666666666666	7.466666666666667	8.2
3.933333333333333	0.3	6.933333333333334	7.566666666666666	1.7166666666666666	7.0	2.1166666666666667	7.266666666666667
0.0166666666666666	0.3666666666666666	7.0	7.283333333333333	6.766666666666667	6.433333333333334	6.95	6.916666666666667
0.0833333333333333	0.3333333333333333	6.85	7.95	6.2	7.083333333333333	6.766666666666667	7.616666666666666
0.1166666666666666	-0.65	6.816666666666666	7.183333333333334	6.3	7.633333333333334	6.466666666666667	7.833333333333333
-0.7833333333333333	-0.75	6.55	7.166666666666667	6.25	7.45	6.95	7.916666666666667
-0.1333333333333333	-0.0666666666666666	6.15	7.333333333333333	5.833333333333333	6.933333333333334	6.283333333333333	7.4
7.033333333333333	0.4	7.3	8.016666666666667	0.1833333333333333	7.283333333333333	0.2666666666666666	7.616666666666666
-0.75	-0.25	7.05	7.1	7.083333333333333	7.233333333333333	7.766666666666667	7.35
-0.7166666666666667	-0.6333333333333333	5.016666666666667	7.55	5.4	7.016666666666667	5.666666666666667	8.183333333333334
0.2333333333333333	0.3666666666666666	7.783333333333333	7.816666666666666	6.4	6.583333333333333	7.333333333333333	7.45
-0.3333333333333333	-0.2666666666666666	7.5	7.416666666666667	6.416666666666667	7.133333333333334	7.733333333333333	7.683333333333334
-0.2333333333333333	-0.1333333333333333	7.35	8.066666666666666	7.066666666666666	7.366666666666666	7.333333333333333	8.2
-0.1166666666666666	-0.05	7.616666666666666	7.483333333333333	6.833333333333333	7.0	7.383333333333334	7.533333333333333
-0.5166666666666667	0.0166666666666666	7.8	7.816666666666666	7.3	7.2	8.2	7.8
0.0333333333333333	-0.2666666666666666	7.616666666666666	7.65	6.916666666666667	7.55	7.483333333333333	7.916666666666667
0.8666666666666667	-0.5	7.266666666666667	7.65	3.333333333333333	7.4	5.2	8.15
1.75	0.5666666666666667	6.233333333333333	8.983333333333333	3.783333333333333	7.316666666666666	4.4	8.416666666666666
3.3666666666666667	-0.4	7.75	7.766666666666667	2.933333333333333	7.3	4.2	8.166666666666666
-0.8333333333333334	-1.2166666666666666	7.133333333333334	7.866666666666666	5.883333333333334	8.266666666666667	7.116666666666666	9.083333333333334
2.933333333333333	0.3	7.916666666666667	8.016666666666667	4.583333333333333	7.483333333333333	4.7	7.716666666666667
0.4833333333333333	-0.6333333333333333	6.933333333333334	6.966666666666667	4.05	7.1	5.683333333333334	7.6
3.1166666666666667	-0.0333333333333333	7.9	8.05	3.6	8.05	4.783333333333333	8.083333333333334
0.2	0.4	5.283333333333333	7.85	3.966666666666667	6.666666666666667	5.083333333333333	7.45
-1.7833333333333334	-1.4833333333333334	7.383333333333334	7.433333333333334	8.566666666666666	8.85	9.1	8.916666666666666
-1.1166666666666667	-1.0	7.966666666666667	8.7	7.916666666666667	9.183333333333334	8.866666666666667	9.7
-1.2333333333333334	-1.1666666666666667	6.0	6.3	6.433333333333334	7.383333333333334	7.233333333333333	7.466666666666667
-1.5333333333333334	-2.1333333333333333	10.966666666666669	11.583333333333334	10.683333333333334	12.483333333333333	12.216666666666669	13.716666666666669
-1.5	-1.5833333333333333	8.5	8.566666666666666	9.633333333333333	9.9	9.966666666666669	10.15
-1.1833333333333331	2.15	7.916666666666667	8.15	6.333333333333333	5.9	8.85	6.0
-0.8166666666666667	-0.7666666666666667	6.333333333333333	6.4	6.516666666666667	7.05	7.15	7.166666666666667
-0.9833333333333332	-0.7	6.316666666666666	6.416666666666667	5.85	7.0	7.3	7.116666666666666
-1.4333333333333331	-1.3833333333333333	5.766666666666667	5.816666666666666	6.616666666666666	7.133333333333334	7.2	7.2
-1.0833333333333333	-0.8	6.066666666666666	6.2	6.85	6.866666666666666	7.133333333333334	7.0
-1.0666666666666669	-0.6833333333333333	6.233333333333333	6.383333333333334	6.8	6.983333333333333	7.3	7.066666666666666
-1.45	-1.3166666666666669	7.95	7.95	8.433333333333334	9.116666666666667	9.366666666666667	9.266666666666667
-2.4	-2.066666666666667	6.266666666666667	6.466666666666667	8.0	8.4	8.65	8.533333333333333
-1.7166666666666666	-1.2833333333333334	6.216666666666667	6.366666666666666	7.366666666666666	7.566666666666666	7.933333333333334	7.65
-2.716666666666667	-1.5833333333333333	9.316666666666666	6.316666666666666	8.233333333333333	7.516666666666667	11.816666666666666	7.9
-1.1666666666666667	-1.1166666666666667	6.466666666666667	6.5	7.333333333333333	7.566666666666666	7.633333333333334	7.616666666666666
-0.3666666666666666	-0.2166666666666666	6.083333333333333	6.316666666666666	6.1	6.333333333333333	6.45	6.533333333333333
0.35	0.05	8.55	8.933333333333334	7.733333333333333	8.65	8.2	8.883333333333333
-1.55	-1.3166666666666669	9.85	9.95	10.816666666666666	11.166666666666666	11.4	11.266666666666667
-2.1666666666666665	-2.0	6.333333333333333	6.416666666666667	7.35	8.133333333333333	8.5	8.416666666666666
-1.0166666666666666	-0.6333333333333333	6.1	7.05	6.5	6.716666666666667	7.116666666666666	7.683333333333334
-0.35	-0.0666666666666666	6.283333333333333	6.433333333333334	6.266666666666667	6.333333333333333	6.633333333333334	6.5
-1.9333333333333331	-1.9	6.25	6.4	7.983333333333333	8.116666666666667	8.183333333333334	8.3
-2.283333333333333	-2.1666666666666665	6.033333333333333	6.033333333333333	7.316666666666666	7.966666666666667	8.233333333333333	8.2
-1.0	-0.9333333333333332	6.816666666666666	7.1	7.5	7.783333333333333	7.816666666666666	8.033333333333333
-0.6666666666666666	-0.4333333333333333	7.216666666666667	7.416666666666667	7.483333333333333	7.733333333333333	7.883333333333334	7.85
-1.05	-0.7666666666666667	6.283333333333333	6.366666666666666	6.583333333333333	7.1	7.333333333333333	7.133333333333334
-1.45	-1.4	6.283333333333333	6.366666666666666	7.166666666666667	7.65	7.733333333333333	7.766666666666667
-1.6833333333333331	-1.6166666666666667	6.116666666666666	6.483333333333333	7.583333333333333	7.95	7.8	8.1
-1.6833333333333331	-1.5666666666666669	6.383333333333334	3.316666666666667	7.7	4.85	8.066666666666666	4.883333333333334
-2.333333333333333	-1.5333333333333334	5.683333333333334	6.0	7.083333333333333	7.45	8.016666666666667	7.533333333333333
-0.7333333333333333	-0.5833333333333334	7.5	7.3	7.633333333333334	7.4	8.233333333333333	7.883333333333334
0.2333333333333333	-1.9333333333333331	7.1	6.883333333333334	6.183333333333334	7.783333333333333	6.866666666666666	8.816666666666666
-0.25	-2.216666666666667	6.916666666666667	6.9	6.55	7.9	7.166666666666667	9.116666666666667
-0.3333333333333333	-0.25	8.166666666666666	7.566666666666666	7.983333333333333	7.65	8.5	7.816666666666666
0.0833333333333333	-1.5	7.466666666666667	7.45	6.733333333333333	7.95	7.383333333333334	8.95
0.0833333333333333	-2.216666666666667	7.85	6.9	6.983333333333333	8.15	7.666666666666667	9.116666666666667
-0.7666666666666667	-0.6833333333333333	7.633333333333334	7.633333333333334	8.016666666666667	7.833333333333333	8.4	8.316666666666666
-0.7166666666666667	-0.4	7.9	7.683333333333334	7.933333333333334	7.566666666666666	8.616666666666667	8.083333333333334
-0.15	-1.65	8.0	6.583333333333333	7.583333333333333	7.55	8.016666666666667	8.233333333333333
-1.1166666666666667	-1.0166666666666666	6.716666666666667	6.716666666666667	7.45	7.383333333333334	7.833333333333333	7.733333333333333
-0.5	-0.45	7.916666666666667	7.516666666666667	7.883333333333334	7.483333333333333	8.416666666666666	7.966666666666667
-0.5166666666666667	-0.1333333333333333	8.1	8.1	8.2	7.75	8.616666666666667	8.233333333333333
0.4333333333333333	0.2833333333333333	6.75	6.466666666666667	5.816666666666666	5.733333333333333	6.316666666666666	6.183333333333334
-0.3666666666666666	-2.333333333333333	7.333333333333333	6.966666666666667	7.166666666666667	8.65	7.65	9.3
-0.75	-0.45	6.033333333333333	6.4	6.5	6.266666666666667	6.783333333333333	6.85
0.2333333333333333	0.3833333333333333	8.466666666666667	8.216666666666667	7.766666666666667	7.283333333333333	8.233333333333333	7.833333333333333
0.4666666666666667	0.5833333333333334	8.316666666666666	8.183333333333334	7.266666666666667	7.516666666666667	7.85	7.6
-0.35	-1.8333333333333333	8.583333333333334	8.5	8.25	7.883333333333334	8.933333333333334	8.8
-0.0166666666666666	-1.5666666666666669	7.75	7.1	7.3	8.033333333333333	7.766666666666667	8.666666666666666
-0.2	-0.1333333333333333	8.083333333333334	8.1	7.816666666666666	8.1	8.283333333333333	8.233333333333333
-1.0166666666666666	-0.95	6.966666666666667	6.816666666666666	6.983333333333333	7.316666666666666	7.983333333333333	7.766666666666667
-0.6166666666666667	-1.85	6.033333333333333	6.016666666666667	6.083333333333333	7.45	6.65	7.866666666666666
0.1166666666666666	0.2666666666666666	8.333333333333334	7.35	7.033333333333333	7.05	8.216666666666667	7.083333333333333
-1.4333333333333331	-1.3	8.416666666666666	7.416666666666667	8.983333333333333	8.483333333333333	9.75	8.716666666666667
-1.2166666666666666	-1.05	7.466666666666667	7.466666666666667	7.966666666666667	8.316666666666666	8.683333333333334	8.516666666666667
-0.4833333333333333	-0.1666666666666666	6.883333333333334	6.866666666666666	6.866666666666666	6.583333333333333	7.366666666666666	7.033333333333333
-1.5833333333333333	-1.5	6.633333333333334	6.633333333333334	7.683333333333334	7.883611111111111	8.216666666666667	8.133333333333333
-1.4166666666666667	-1.2	6.6	6.6	7.5	7.466666666666667	8.016666666666667	7.8
0.1666666666666666	0.3	7.233333333333333	7.25	6.6	6.866666666666666	7.066666666666666	6.95
-0.8666666666666667	-2.25	8.3	8.3	8.883333333333333	9.966666666666669	9.166666666666666	10.55
-1.0166666666666666	-2.1166666666666667	8.066666666666666	8.083333333333334	8.466666666666667	9.266666666666667	9.083333333333334	10.2
-1.0	-0.95	8.016666666666667	7.55	8.183333333333334	8.0	8.95	8.5
0.0666666666666666	-2.45	8.116666666666667	8.15	7.883333333333334	9.866666666666667	8.05	10.6
-1.3	-1.25	7.583333333333333	7.583333333333333	8.033333333333333	8.35	8.883333333333333	8.833333333333334
-0.6666666666666666	-1.9666666666666663	7.616666666666666	7.383333333333334	7.966666666666667	8.883333333333333	8.283333333333333	9.35
-1.4833333333333334	-1.4	7.616666666666666	7.516666666666667	8.5	8.166666666666666	9.05	8.916666666666666
1.2166666666666666	-0.8166666666666667	9.383333333333333	8.15	7.383333333333334	8.866666666666667	7.983333333333333	8.966666666666667
-0.6833333333333333	-2.183333333333333	7.866666666666666	7.816666666666666	7.766666666666667	8.95	8.55	10.0
-0.8333333333333334	-2.533333333333333	8.616666666666667	7.2	8.683333333333334	9.283333333333331	9.366666666666667	9.733333333333333
0.7166666666666667	-1.7333333333333334	8.666666666666666	8.516666666666667	7.233333333333333	9.6	7.95	10.25
0.0	-2.25	9.0	9.0	8.6	8.35	9.0	10.0
-0.5333333333333333	-0.65	8.616666666666667	8.433333333333334	8.916666666666666	8.483333333333333	9.15	9.083333333333334
0.3666666666666666	-1.7	8.45	7.433333333333334	6.966666666666667	8.083333333333334	7.85	9.133333333333333
-0.9166666666666666	-0.6166666666666667	7.883333333333334	9.116666666666667	8.1	8.383333333333333	8.8	9.733333333333333
0.0666666666666666	0.2833333333333333	7.133333333333334	7.066666666666666	6.7	6.533333333333333	7.066666666666666	6.783333333333333
0.2666666666666666	-2.1	8.816666666666666	8.5	8.1	9.983333333333333	8.5	10.6
-0.9166666666666666	-0.8666666666666667	7.7	7.7	8.4	6.7	8.616666666666667	7.466666666666667
-1.1833333333333331	-1.6833333333333331	6.95	6.95	7.766666666666667	7.9	8.133333333333333	8.633333333333333
-0.8	-0.7333333333333333	7.9	6.95	7.25	6.85	8.7	7.683333333333334
0.0666666666666666	0.6833333333333333	8.666666666666666	6.783333333333333	7.55	5.783333333333333	8.516666666666667	6.1
0.0166666666666666	-1.6333333333333333	8.3	7.7	7.866666666666666	8.416666666666666	8.283333333333333	9.333333333333334
-0.7666666666666667	-1.75	7.416666666666667	7.433333333333334	7.866666666666666	8.633333333333333	8.183333333333334	9.183333333333334
-0.2166666666666666	-1.6666666666666667	9.633333333333333	7.95	9.233333333333333	8.7	9.666666666666666	9.616666666666667
-0.4	-0.35	7.55	7.566666666666666	7.416666666666667	7.2	7.933333333333334	7.916666666666667
-0.6166666666666667	-0.45	7.966666666666667	7.916666666666667	8.333333333333334	7.983333333333333	8.583333333333334	8.366666666666667
-0.4333333333333333	-1.6666666666666667	8.3	7.066666666666666	7.483333333333333	7.9	8.35	8.733333333333333
-0.6	4.3	7.616666666666666	7.45	7.466666666666667	2.6666666666666665	8.216666666666667	3.15
-0.1166666666666666	0.1166666666666666	8.35	8.366666666666667	7.833333333333333	8.183333333333334	8.466666666666667	8.25
-1.2166666666666666	-1.1666666666666667	7.383333333333334	3.15	8.333333333333334	4.266666666666667	8.6	4.316666666666666
-0.4	-0.1333333333333333	8.666666666666666	6.2	8.45	6.2	9.016666666666667	6.333333333333333
-0.0333333333333333	-1.8333333333333333	7.666666666666667	7.6	7.383333333333334	8.733333333333333	7.7	9.433333333333334
-0.1	-1.65	8.066666666666666	7.4	7.766666666666667	7.95	8.166666666666666	9.05
-0.2	0.15	7.683333333333334	7.7	7.35	7.066666666666666	7.883333333333334	7.55
-0.8333333333333334	-0.6166666666666667	9.066666666666666	7.533333333333333	8.75	7.916666666666667	9.633333333333333	8.15
-0.3166666666666666	-2.083333333333333	7.95	7.95	7.55	8.933333333333334	8.266666666666667	10.033333333333331
0.0166666666666666	0.1333333333333333	5.25	4.666666666666667	4.783333333333333	4.5	5.233333333333333	4.533333333333333
-0.9166666666666666	-8.916666666666666	7.116666666666666	7.116666666666666	7.466666666666667	12.933055555555557	8.033333333333333	14.5
-0.3	0.0	7.033333333333333	7.05	6.733333333333333	6.516666666666667	7.333333333333333	7.05
0.0	0.35	6.983333333333333	6.8	6.566666666666666	5.916388888888889	6.983333333333333	6.45
0.25	-2.083333333333333	7.366666666666666	7.083333333333333	6.85	7.933333333333334	7.116666666666666	9.166666666666666
-0.7	-0.65	8.866666666666667	7.8	8.983333333333333	8.05	9.516666666666667	8.45
-0.05	0.1333333333333333	8.916666666666666	7.816666666666666	7.85	7.416666666666667	8.75	7.683333333333334
0.3833333333333333	-0.7	8.666666666666666	7.25	7.183333333333334	6.633333333333334	7.916666666666667	7.95
-1.2666666666666666	-2.2	7.05	7.066666666666666	7.966666666666667	8.083333333333334	8.3	9.266666666666667
-0.4	-1.9	8.55	7.633333333333334	8.25	8.183333333333334	8.9	9.533333333333331
-0.25	-0.1166666666666666	8.05	8.116666666666667	7.783333333333333	7.116666666666666	8.3	8.233333333333333
0.2833333333333333	0.7166666666666667	8.516666666666667	8.616666666666667	7.0	7.316666666666666	8.016666666666667	7.9
0.95	1.2	8.616666666666667	9.383333333333333	7.05	7.016666666666667	7.5	8.183333333333334
1.05	-1.7333333333333334	9.6	8.916666666666666	6.7	8.133333333333333	7.966666666666667	10.65
2.25	2.1	9.516666666666667	9.516666666666667	6.4	7.133333333333334	7.266666666666667	7.416666666666667
-6.05	-2.6	9.1	9.133333333333333	10.516666666666667	10.416666666666666	14.2	11.733333333333333
0.6666666666666666	0.7333333333333333	7.683333333333334	7.7	6.766666666666667	6.683333333333334	6.966666666666667	6.966666666666667
1.1833333333333331	1.9666666666666663	9.45	9.5	7.9	7.216666666666667	8.2	7.533333333333333
2.2333333333333334	0.3833333333333333	9.9	9.9	6.916666666666667	8.6	7.45	9.516666666666667
1.0166666666666666	1.0833333333333333	9.35	9.383333333333333	7.583333333333333	7.883333333333334	8.233333333333333	8.3
1.1666666666666667	0.1166666666666666	9.65	10.883333333333333	7.316666666666666	9.216666666666669	8.366666666666667	10.766666666666667
2.0166666666666666	0.0666666666666666	10.0	10.966666666666669	6.133333333333334	8.95	7.85	10.9
-2.85	-0.4666666666666667	9.1	9.116666666666667	7.383333333333334	8.366666666666667	10.683333333333334	9.583333333333334
0.6666666666666666	-2.4166666666666665	8.6	9.8	7.65	10.966666666666669	7.9	12.216666666666669
2.9	2.95	8.033333333333333	8.083333333333334	3.45	5.05	4.233333333333333	5.133333333333334
2.15	2.316666666666667	9.85	9.883333333333333	7.216666666666667	7.533333333333333	7.7	7.566666666666666
-4.15	-0.5	9.683333333333334	12.016666666666667	9.416666666666666	10.416666666666666	12.583333333333334	12.516666666666667
0.0666666666666666	-1.1166666666666667	5.15	8.3	3.15	8.0	4.983333333333333	9.416666666666666
1.7	1.85	9.483333333333333	9.516666666666667	7.016666666666667	7.166666666666667	7.7	7.666666666666667
-2.1166666666666667	-0.3333333333333333	9.383333333333333	9.416666666666666	8.85	9.0	11.033333333333331	9.75
0.9666666666666668	0.35	6.116666666666666	6.433333333333334	4.233333333333333	5.416666666666667	5.116666666666666	6.083333333333333
-0.8333333333333334	-0.6333333333333333	7.433333333333334	7.466666666666667	7.816666666666666	7.883333333333334	8.166666666666666	8.1
1.5333333333333334	1.35	9.183333333333334	9.3	7.016666666666667	7.35	7.583333333333333	7.95
1.6666666666666667	-0.3666666666666666	8.116666666666667	8.45	6.016666666666667	7.716666666666667	6.416666666666667	8.816666666666666
1.3	-0.3833333333333333	9.45	9.483333333333333	7.733333333333333	9.05	8.083333333333334	9.866666666666667
1.0833333333333333	1.2833333333333334	8.45	8.466666666666667	6.366666666666666	6.983333333333333	7.033333333333333	7.183333333333334
0.55	0.2	7.216666666666667	7.233333333333333	6.083333333333333	6.75	6.616666666666666	7.033333333333333
-0.4333333333333333	-0.3	9.2	9.216666666666669	9.116666666666667	9.316666666666666	9.566666666666666	9.516666666666667
0.4333333333333333	-3.0166666666666666	8.066666666666666	8.1	6.316666666666666	10.233333333333333	7.583333333333333	11.116666666666667
-3.1	-0.3	6.85	6.866666666666666	4.716666666666667	6.55	9.383333333333333	7.166666666666667
0.2666666666666666	0.4833333333333333	8.266666666666667	8.283333333333333	6.566666666666666	7.45	7.866666666666666	7.8
6.866666666666666	6.616666666666666	11.016666666666667	11.016666666666667	3.733333333333333	4.366666666666666	4.15	4.4
0.65	-0.3333333333333333	9.6	9.633333333333333	8.183333333333334	9.5	8.95	9.966666666666669
0.6166666666666667	-0.35	8.8	8.866666666666667	7.516666666666667	8.566666666666666	8.133333333333333	9.216666666666669
-0.15	-1.5166666666666666	7.25	7.066666666666666	6.416666666666667	7.833333333333333	7.05	8.583333333333334
1.1333333333333333	0.2833333333333333	8.3	8.616666666666667	6.483333333333333	7.316666666666666	6.85	8.333333333333334
0.8833333333333333	0.7333333333333333	8.583333333333334	8.616666666666667	6.966666666666667	7.466666666666667	7.633333333333334	7.883333333333334
0.95	-1.8333333333333333	8.4	8.4	6.95	8.816666666666666	7.333333333333333	10.233333333333333
2.333333333333333	2.3833333333333333	8.683333333333334	8.7	4.966666666666667	6.116666666666666	5.95	6.316666666666666
1.95	1.7333333333333334	8.016666666666667	10.6	5.3	8.4	6.066666666666666	8.866666666666667
1.3333333333333333	-1.8333333333333333	9.5	9.5	6.566666666666666	9.566666666666666	7.75	11.333333333333334
1.8333333333333333	-0.0166666666666666	11.2	11.266666666666667	7.55	10.183333333333334	8.966666666666667	11.283333333333331
0.9	-2.316666666666667	9.016666666666667	8.65	7.766666666666667	8.583333333333334	8.066666666666666	10.966666666666669
0.0666666666666666	0.5333333333333333	9.783333333333331	9.833333333333334	8.783333333333333	8.4	9.6	9.3
1.5666666666666669	-0.6833333333333333	9.683333333333334	9.716666666666669	7.433333333333334	9.5	8.116666666666667	10.4
-1.25	-0.5166666666666667	8.083333333333334	8.116666666666667	7.783333333333333	8.316666666666666	9.166666666666666	8.633333333333333
-0.0166666666666666	0.0833333333333333	9.216666666666669	7.933333333333334	8.016666666666667	7.533333333333333	9.05	7.85
1.95	1.9833333333333332	8.333333333333334	8.383333333333333	5.983333333333333	6.2	6.3	6.4
-8.116666666666667	1.2166666666666666	9.216666666666669	9.233333333333333	10.2	7.6	16.133333333333333	8.016666666666667
0.9333333333333332	-0.0166666666666666	8.95	9.583333333333334	6.883333333333334	8.95	7.6	9.6
1.45	1.0	9.233333333333333	9.366666666666667	6.783333333333333	8.15	7.783333333333333	8.366666666666667
1.45	0.7333333333333333	7.983333333333333	8.066666666666666	4.966666666666667	6.983333333333333	5.416666666666667	7.333333333333333
-0.2666666666666666	-0.4666666666666667	6.9	8.416666666666666	6.1	8.6	7.066666666666666	8.883333333333333
0.6166666666666667	0.0666666666666666	8.966666666666667	7.016666666666667	6.3	6.583333333333333	6.833333333333333	6.95
0.5833333333333334	0.5833333333333334	7.233333333333333	5.083333333333333	4.733333333333333	4.466666666666667	5.183333333333334	4.5
0.85	0.9166666666666666	9.2	9.266666666666667	5.783333333333333	7.166666666666667	6.433333333333334	8.35
0.6333333333333333	0.5666666666666667	6.2	6.766666666666667	5.25	5.266666666666667	5.466666666666667	6.2
-2.816666666666667	1.1	8.45	8.283333333333333	8.233333333333333	6.616666666666666	9.2	7.183333333333334
0.7	-0.8333333333333334	5.866666666666666	5.916666666666667	4.833333333333333	6.35	5.1	6.75
1.2833333333333334	1.1666666666666667	6.083333333333333	6.133333333333334	4.1	4.516666666666667	4.65	4.966666666666667
0.2166666666666666	0.2666666666666666	6.416666666666667	6.816666666666666	5.866666666666666	6.133333333333334	6.166666666666667	6.55
1.05	1.25	6.733333333333333	6.783333333333333	5.25	5.483333333333333	5.6	5.533333333333333
3.033333333333333	5.233333333333333	8.25	8.316666666666666	4.75	2.9	5.15	3.083333333333333
0.3333333333333333	-1.25	5.683333333333334	5.9	4.966666666666667	6.3	5.316666666666666	7.15
0.0333333333333333	1.4166666666666667	6.0	6.066666666666666	5.683333333333334	4.583333333333333	5.933333333333334	4.65
-0.4166666666666667	-0.3166666666666666	5.716666666666667	6.166666666666667	4.85	5.983333333333333	5.416666666666667	6.483333333333333
-0.3	-1.45	6.05	6.733333333333333	5.866666666666666	7.8	6.35	8.183333333333334
-0.2666666666666666	-0.7666666666666667	8.383333333333333	8.416666666666666	7.316666666666666	9.0	8.216666666666667	9.183333333333334
0.5333333333333333	-0.3666666666666666	6.466666666666667	6.65	5.45	6.666666666666667	5.9	7.016666666666667
0.7	0.5666666666666667	6.5	6.516666666666667	5.533333333333333	5.783333333333333	5.8	5.95
-0.95	-1.1333333333333333	5.75	6.116666666666666	6.166666666666667	6.85	6.65	7.25
-2.333333333333333	0.1166666666666666	5.666666666666667	5.65	6.416666666666667	5.05	7.833333333333333	5.533333333333333
-2.0166666666666666	-1.7166666666666666	0.5666666666666667	5.266666666666667	2.2	6.566666666666666	2.533333333333333	6.983333333333333
-2.433333333333333	-0.55	9.216666666666669	8.383333333333333	9.683333333333334	8.3	11.5	8.933333333333334
-0.8166666666666667	-0.3833333333333333	7.366666666666666	7.35	7.433333333333334	7.483333333333333	8.133333333333333	7.733333333333333
0.8	0.85	9.233333333333333	9.566666666666666	8.016666666666667	8.3	8.35	8.716666666666667
-1.0666666666666669	-1.4	8.366666666666667	10.65	8.483333333333333	11.9	9.4	12.05
-4.216666666666667	-1.45	8.7	8.75	10.616666666666667	9.716666666666669	12.35	10.2
-0.65	-1.3666666666666667	8.5	8.516666666666667	8.083333333333334	9.55	9.05	9.883333333333333
-1.2833333333333334	-2.1666666666666665	7.283333333333333	7.283333333333333	7.35	8.933333333333334	8.433333333333334	9.45
-0.3666666666666666	-2.45	8.966666666666667	8.583333333333334	8.266666666666667	10.4	9.183333333333334	11.033333333333331
0.0166666666666666	-0.2166666666666666	9.233333333333333	10.183333333333334	8.65	9.45	9.1	10.4
-0.45	-3.466666666666667	9.783333333333331	11.05	9.566666666666666	13.9	10.15	14.516666666666667
1.0333333333333334	1.1	11.1	11.116666666666667	7.366666666666666	8.416666666666666	9.716666666666669	10.016666666666667
-0.3833333333333333	0.9833333333333332	8.75	8.766666666666667	7.7	7.333333333333333	8.983333333333333	7.783333333333333
-0.7333333333333333	-1.3666666666666667	11.5	13.183333333333334	11.233333333333333	14.016666666666667	12.183333333333334	14.55
-1.5166666666666666	-1.4333333333333331	8.316666666666666	9.683333333333334	8.933333333333334	10.816666666666666	9.783333333333331	11.116666666666667
-0.6666666666666666	-2.3666666666666667	7.566666666666666	7.583333333333333	6.766666666666667	8.983333333333333	8.116666666666667	9.95
-0.05	0.0666666666666666	7.733333333333333	8.333333333333334	7.4	7.733333333333333	7.683333333333334	8.266666666666667
-1.2	0.9833333333333332	15.083333333333334	8.066666666666666	12.416666666666666	7.05	14.666666666666666	7.083333333333333
-1.1666666666666667	-1.3333333333333333	11.733333333333333	11.7	11.933333333333334	12.35	12.75	13.033333333333331
-0.45	-0.7333333333333333	7.75	7.783333333333333	7.05	7.883333333333334	8.1	8.516666666666667
0.7333333333333333	-3.4166666666666665	7.783333333333333	8.016666666666667	6.45	10.5	6.966666666666667	11.433333333333334
-2.0	-1.0666666666666669	7.166666666666667	7.183333333333334	7.75	7.683333333333334	9.083333333333334	8.25
-2.2666666666666666	-1.1333333333333333	5.683333333333334	7.15	6.85	8.25	7.95	8.283333333333333
-1.95	-1.9333333333333331	6.083333333333333	6.116666666666666	6.166666666666667	7.716666666666667	8.033333333333333	8.05
-2.3833333333333333	-1.2	6.016666666666667	6.033333333333333	5.466666666666667	6.933333333333334	8.3	7.233333333333333
-0.9833333333333332	-0.8166666666666667	8.766666666666667	8.816666666666666	6.883333333333334	9.283333333333331	9.75	9.633333333333333
0.8833333333333333	1.5666666666666669	9.1	8.4	5.85	6.616666666666666	8.116666666666667	6.833333333333333
-2.6166666666666667	-3.1	7.7	7.433333333333334	9.25	9.8	10.316666666666666	10.533333333333331
-2.0	-1.2666666666666666	6.766666666666667	6.7	6.366666666666666	7.483333333333333	8.716666666666667	7.966666666666667
-1.0166666666666666	0.45	8.133333333333333	8.2	6.283333333333333	7.516666666666667	9.1	7.75
-1.7666666666666666	-1.4	7.5	7.533333333333333	6.383333333333334	8.45	9.216666666666669	8.933333333333334
1.5833333333333333	1.8333333333333333	8.333333333333334	8.366666666666667	5.15	6.366666666666666	6.7	6.533333333333333
-1.8666666666666667	-1.5	7.45	7.433333333333334	6.15	8.9	9.033333333333331	8.933333333333334
-2.4166666666666665	-2.533333333333333	3.733333333333333	3.783333333333333	5.133333333333334	6.1	6.116666666666666	6.316666666666666
-3.2333333333333334	-2.7	6.166666666666667	6.216666666666667	7.233333333333333	8.699722222222222	9.366666666666667	8.916666666666666
-3.066666666666667	-3.15	6.983333333333333	7.016666666666667	7.383333333333334	9.283333333333331	9.883333333333333	10.166666666666666
-2.783333333333333	-2.3	5.766666666666667	5.833333333333333	6.833333333333333	8.0	8.55	8.133333333333333
-2.966666666666667	-2.55	5.733333333333333	5.766666666666667	6.35	7.966666666666667	8.666666666666666	8.316666666666666
-1.3666666666666667	-0.9833333333333332	6.666666666666667	6.683333333333334	6.883333333333334	7.483333333333333	7.983333333333333	7.666666666666667
-1.9666666666666663	-1.4666666666666666	7.433333333333334	7.45	7.666666666666667	8.633333333333333	9.35	8.916666666666666
-2.433333333333333	-1.9666666666666663	4.55	5.383333333333334	5.683333333333334	7.116666666666666	6.883333333333334	7.35
-1.6	-1.0666666666666669	5.183333333333334	5.35	4.9	6.05	6.766666666666667	6.416666666666667
-2.25	-4.15	10.983333333333333	11.216666666666669	8.633333333333333	14.65	13.15	15.366666666666667
-3.4833333333333334	-3.1666666666666665	7.05	7.05	7.583333333333333	9.683333333333334	10.283333333333331	10.216666666666669
0.3833333333333333	0.4666666666666667	6.15	7.416666666666667	3.6166666666666663	6.583333333333333	5.766666666666667	6.95
-0.6	-1.5833333333333333	7.766666666666667	9.183333333333334	3.733333333333333	9.783333333333331	6.933333333333334	10.766666666666667
2.45	2.033333333333333	8.983333333333333	9.533333333333331	4.683333333333334	6.916666666666667	6.333333333333333	7.5
-1.1666666666666667	1.0666666666666669	5.733333333333333	5.733333333333333	5.233333333333333	4.333333333333333	6.633333333333334	4.666666666666667
-2.4	-2.033333333333333	6.266666666666667	7.0	5.05	8.916666666666666	7.883333333333334	9.033333333333331
-2.566666666666667	-2.3	6.8	6.8	7.083333333333333	8.583333333333334	9.333333333333334	9.1
-3.0	-2.9	6.983333333333333	0.45	8.066666666666666	2.8666666666666667	9.983333333333333	3.35
-2.5	-1.7833333333333334	6.266666666666667	6.3	6.816666666666666	8.0	8.766666666666667	8.083333333333334
-1.6666666666666667	-0.95	7.7	7.816666666666666	5.15	8.733611111111111	7.333333333333333	8.766944444444444
-0.85	-1.2	10.2	10.25	7.933333333333334	10.783333333333331	9.733333333333333	11.45
-3.0	-2.55	7.216666666666667	7.15	8.233333333333333	9.25	9.666666666666666	9.7
-0.5833333333333334	-0.5166666666666667	5.5	6.583333333333333	1.55	6.816666666666666	4.433333333333334	7.1
-0.4833333333333333	-0.1666666666666666	6.85	7.016666666666667	4.75	6.716666666666667	6.133333333333334	7.183333333333334
1.05	-1.55	7.066666666666666	7.1	3.1	8.583333333333334	4.466666666666667	8.65
-1.05	-0.7666666666666667	6.85	6.883333333333334	7.116666666666666	7.616666666666666	7.816666666666666	7.65
2.3833333333333333	2.716666666666667	9.116666666666667	9.15	3.566666666666667	6.383333333333334	5.633333333333334	6.433333333333334
-2.5	-2.183333333333333	4.7	4.733333333333333	6.083333333333333	6.433333333333334	6.966666666666667	6.916666666666667
4.0	0.5666666666666667	6.6	8.216666666666667	1.8333333333333333	7.0	2.15	7.65
-0.5166666666666667	-0.2166666666666666	8.816666666666666	8.366666666666667	7.766666666666667	8.2	9.333333333333334	8.583333333333334
-0.4	-0.25	9.233333333333333	9.083333333333334	8.266666666666667	8.8	9.633333333333333	9.333333333333334
0.8166666666666667	1.6166666666666667	9.216666666666669	9.083333333333334	7.116666666666666	7.166666666666667	8.4	7.466666666666667
1.7666666666666666	1.95	9.783333333333331	8.283333333333333	6.283333333333333	6.266666666666667	8.016666666666667	6.333333333333333
0.8166666666666667	1.1	9.283333333333331	8.85	7.45	7.533333333333333	8.466666666666667	7.75
-0.5833333333333334	-0.4	8.366666666666667	8.383333333333333	7.816666666666666	8.533333333333333	8.95	8.783333333333333
1.5333333333333334	1.15	9.716666666666669	9.733333333333333	7.366666666666666	8.116666666666667	8.183333333333334	8.583333333333334
-0.1833333333333333	0.05	9.133333333333333	9.183333333333334	8.25	8.883333333333333	9.316666666666666	9.133333333333333
1.6833333333333331	2.0166666666666666	9.383333333333333	9.4	6.9	7.116666666666666	7.7	7.383333333333334
0.8	1.35	9.816666666666666	9.816666666666666	7.35	8.166666666666666	9.016666666666667	8.466666666666667
1.1166666666666667	1.4166666666666667	10.016666666666667	10.016666666666667	7.516666666666667	8.2	8.9	8.6
0.3	3.55	8.95	8.966666666666667	7.3	5.15	8.633333333333333	5.416666666666667
0.6833333333333333	1.0166666666666666	9.85	9.166666666666666	7.183333333333334	7.766666666666667	9.166666666666666	8.15
0.4333333333333333	0.4833333333333333	10.1	10.1	8.166666666666666	9.25	9.666666666666666	9.616666666666667
1.3	1.3833333333333333	9.116666666666667	8.883333333333333	7.133333333333334	7.266666666666667	7.816666666666666	7.5
0.6	0.8833333333333333	9.15	9.033333333333331	6.933333333333334	7.616666666666666	8.516666666666667	8.15
0.3833333333333333	0.6666666666666666	8.95	8.916666666666666	7.116666666666666	8.0	8.566666666666666	8.25
-0.6333333333333333	-0.4	8.0	7.933333333333334	7.05	8.066666666666666	8.633333333333333	8.333333333333334
1.0	1.3166666666666669	9.066666666666666	8.733333333333333	6.583333333333333	6.866666666666666	8.066666666666666	7.416666666666667
-0.6333333333333333	-0.3	8.416666666666666	8.3	8.133333333333333	8.466666666666667	9.05	8.6
0.7	0.9	9.866666666666667	8.716666666666667	6.3	7.283333333333333	9.166666666666666	7.816666666666666
0.2333333333333333	0.4333333333333333	8.3	8.316666666666666	7.183333333333334	7.7	8.066666666666666	7.883333333333334
0.1	0.5	8.983333333333333	8.566666666666666	6.766666666666667	7.816666666666666	8.85	8.066666666666666
0.9333333333333332	0.6166666666666667	9.133333333333333	8.916666666666666	7.05	7.6002777777777775	8.2	8.3
0.45	0.65	8.783333333333333	8.566666666666666	6.85	7.716666666666667	8.333333333333334	7.916666666666667
1.4333333333333331	1.8666666666666667	9.95	9.366666666666667	6.266666666666667	7.1	8.516666666666667	7.5
-0.0666666666666666	-0.0333333333333333	9.4	9.166666666666666	7.683333333333334	8.866666666666667	9.466666666666669	9.2
1.1833333333333331	1.4833333333333334	9.816666666666666	9.766666666666667	7.2	8.1	8.633333333333333	8.283333333333333
1.0833333333333333	1.9833333333333332	9.166666666666666	9.183333333333334	7.3	7.05	8.083333333333334	7.2
-0.0666666666666666	-0.1833333333333333	8.033333333333333	8.0	6.7	7.8	8.1	8.183333333333334
0.2	0.4333333333333333	8.75	8.75	7.016666666666667	8.0	8.55	8.316666666666666
0.3833333333333333	0.4333333333333333	8.85	8.433333333333334	6.983333333333333	7.633333333333334	8.433333333333334	8.0
1.1166666666666667	1.45	9.916666666666666	9.816666666666666	7.3	8.2	8.8	8.366666666666667
0.1	0.3166666666666666	9.183333333333334	10.333333333333334	8.083333333333334	9.75	9.083333333333334	10.016666666666667
0.3	0.6166666666666667	9.45	9.516666666666667	7.7	8.666666666666666	9.15	8.9
0.0666666666666666	0.0	6.966666666666667	7.0	6.066666666666666	6.683333333333334	6.883333333333334	7.0
1.45	1.6833333333333331	9.783333333333331	9.783333333333331	7.133333333333334	8.066666666666666	8.333333333333334	8.1
0.5333333333333333	0.8	9.35	9.366666666666667	7.433333333333334	8.216666666666667	8.816666666666666	8.566666666666666
0.9166666666666666	1.4166666666666667	9.933333333333334	9.95	8.133333333333333	8.333333333333334	8.966666666666667	8.533333333333333
1.2666666666666666	1.7166666666666666	9.933333333333334	9.916666666666666	7.5	7.916666666666667	8.616666666666667	8.2
1.1333333333333333	1.45	9.866666666666667	9.866666666666667	7.333333333333333	8.383333333333333	8.733333333333333	8.416666666666666
1.05	1.1	10.633333333333333	10.65	8.583333333333334	9.3	9.55	9.55
0.95	1.15	9.316666666666666	9.783333333333331	7.4	8.133333333333333	8.366666666666667	8.633333333333333
1.5666666666666669	2.1	9.883333333333333	9.25	6.783333333333333	6.933333333333334	8.283333333333333	7.15
-0.1	-0.0166666666666666	7.0	6.816666666666666	6.65	6.8	7.1	6.833333333333333
1.2	1.5166666666666666	9.183333333333334	9.2	6.466666666666667	7.4	7.983333333333333	7.683333333333334
1.0833333333333333	1.4333333333333331	9.216666666666669	9.233333333333333	7.35	7.75	8.133333333333333	7.8
0.9666666666666668	1.2666666666666666	9.883333333333333	9.716666666666669	7.033333333333333	8.233333333333333	8.916666666666666	8.45
0.4666666666666667	0.5166666666666667	9.083333333333334	9.1	8.05	8.5	8.616666666666667	8.583333333333334
0.8166666666666667	1.1333333333333333	8.783333333333333	8.783333333333333	6.816666666666666	7.466666666666667	7.966666666666667	7.65
1.3833333333333333	1.9166666666666667	9.216666666666669	9.2	7.25	7.2	7.833333333333333	7.283333333333333
0.2666666666666666	0.3166666666666666	8.45	8.466666666666667	7.283333333333333	8.083333333333334	8.183333333333334	8.15
0.0833333333333333	0.4333333333333333	8.716666666666667	8.283333333333333	7.05	7.666666666666667	8.633333333333333	7.85
-0.3166666666666666	-0.0166666666666666	8.8	8.55	7.433333333333334	8.516666666666667	9.083333333333334	8.566666666666666
-1.4833333333333334	-1.7	7.433333333333334	7.433333333333334	7.95	8.95	8.916666666666666	9.133333333333333
0.5	0.55	8.8	8.216666666666667	6.833333333333333	7.5	8.3	7.666666666666667
1.0333333333333334	1.2333333333333334	8.733333333333333	7.95	6.116666666666666	6.533333333333333	7.7	6.716666666666667
-0.2	-0.7	7.016666666666667	6.666666666666667	6.533333333333333	6.95	7.216666666666667	7.366666666666666
0.4833333333333333	0.8333333333333334	8.05	8.05	6.733333333333333	7.066666666666666	7.566666666666666	7.216666666666667
0.7666666666666667	1.15	8.716666666666667	8.433333333333334	6.766666666666667	7.166666666666667	7.95	7.283333333333333
1.1333333333333333	1.5333333333333334	9.583333333333334	9.583333333333334	7.683333333333334	7.833333333333333	8.45	8.05
0.15	0.3166666666666666	9.316666666666666	9.033333333333331	8.116666666666667	8.683333333333334	9.166666666666666	8.716666666666667
1.3166666666666669	1.4833333333333334	9.3	9.316666666666666	6.25	7.616666666666666	7.983333333333333	7.833333333333333
1.4	1.6833333333333331	9.266666666666667	9.2	6.8	7.15	7.866666666666666	7.516666666666667
0.6333333333333333	1.0166666666666666	9.183333333333334	9.216666666666669	7.216666666666667	8.116666666666667	8.55	8.2
0.25	0.65	8.6	8.616666666666667	7.883333333333334	7.883333333333334	8.35	7.966666666666667
1.6666666666666667	1.7333333333333334	9.45	9.3	6.6	7.533333333333333	7.783333333333333	7.566666666666666
1.3	1.7	10.416666666666666	10.45	8.116666666666667	8.6	9.116666666666667	8.75
0.2833333333333333	0.8166666666666667	9.966666666666669	9.966666666666669	8.966666666666667	9.116666666666667	9.683333333333334	9.15
1.4	1.4666666666666666	7.666666666666667	7.55	3.633333333333333	5.466666666666667	5.983333333333333	6.083333333333333
0.7833333333333333	1.1	10.216666666666669	7.75	5.25	5.516388888888889	8.5	6.65
4.116666666666666	4.416666666666667	13.35	11.033333333333331	3.1166666666666667	6.016666666666667	8.583333333333334	6.616666666666666
0.2833333333333333	-0.7833333333333333	10.433333333333334	10.433333333333334	4.333333333333333	10.05	10.05	11.216666666666669
-2.533333333333333	-2.183333333333333	10.433333333333334	4.766666666666667	7.933333333333334	6.2	11.8	6.95
1.5666666666666669	5.033333333333333	8.6	10.066666666666666	5.466666666666667	4.483333333333333	6.766666666666667	5.033333333333333
2.65	3.2666666666666666	7.266666666666667	7.283333333333333	3.466666666666667	3.45	4.483333333333333	4.016666666666667
6.666666666666667	6.916666666666667	11.2	11.233333333333333	2.7333333333333334	3.4166666666666665	4.366666666666666	4.316666666666666
-1.0	-0.7333333333333333	4.833333333333333	4.866666666666666	5.366666666666666	5.283333333333333	5.75	5.6
-1.7166666666666666	-1.5166666666666666	5.25	4.85	6.0	6.283333333333333	6.783333333333333	6.366666666666666
-0.6666666666666666	-0.6166666666666667	7.116666666666666	7.133333333333334	6.816666666666666	7.4	7.733333333333333	7.75
-0.8166666666666667	-1.75	9.066666666666666	9.066666666666666	9.133333333333333	8.5	9.883333333333333	9.45
-2.2	-3.433333333333333	4.833333333333333	4.866666666666666	6.7	7.516666666666667	7.033333333333333	8.3
-1.5	-1.25	4.833333333333333	4.866666666666666	5.65	6.083333333333333	6.333333333333333	6.116666666666666
-1.0666666666666669	0.3666666666666666	8.866666666666667	8.883333333333333	7.883333333333334	7.816666666666666	9.383333333333333	8.516666666666667
-0.6166666666666667	-0.3833333333333333	8.25	7.55	7.9	7.8	8.55	7.933333333333334
-0.2	-0.5	9.666666666666666	9.716666666666669	8.8	9.583333333333334	9.75	10.216666666666669
-0.8833333333333333	-2.3833333333333333	7.083333333333333	5.2	6.766666666666667	7.15	7.8	7.583333333333333
-1.0166666666666666	-2.433333333333333	4.85	4.866666666666666	5.383333333333334	6.7	5.866666666666666	7.3
-1.0333333333333334	-0.95	5.1	4.833333333333333	5.6	5.416666666666667	6.1	5.783333333333333
-1.1666666666666667	-2.216666666666667	4.766666666666667	4.783333333333333	5.283333333333333	6.55	5.933333333333334	7.0
-1.0166666666666666	-0.9	4.766666666666667	4.783333333333333	5.366666666666666	5.6	5.783333333333333	5.683333333333334
-1.3833333333333333	-1.4666666666666666	8.933333333333334	8.933333333333334	9.95	9.516666666666667	10.3	10.4
-3.216666666666667	-3.2666666666666666	5.85	5.866666666666666	8.05	8.2	9.033333333333331	9.133333333333333
-2.433333333333333	-2.2333333333333334	5.833333333333333	5.866666666666666	4.766666666666667	7.283333333333333	6.833333333333333	8.1
-2.75	-2.816666666666667	5.75	5.2	7.583333333333333	7.383333333333334	8.5	8.016666666666667
-2.816666666666667	-2.6166666666666667	5.816666666666666	5.733333333333333	7.366666666666666	7.35	8.633333333333333	8.35
-2.933333333333333	-2.783333333333333	7.25	7.25	8.483333333333333	8.916666666666666	10.1	10.033333333333331
-2.966666666666667	-3.0166666666666666	5.85	5.883333333333334	7.466666666666667	7.933333333333334	8.55	8.9
-3.566666666666667	-3.25	5.833333333333333	5.85	7.083333333333333	8.133333333333333	8.566666666666666	9.1
-2.7333333333333334	-2.6333333333333333	5.833333333333333	5.85	5.683333333333334	7.466666666666667	7.15	8.483333333333333
-2.55	-2.4833333333333334	5.783333333333333	5.8	7.55	7.8	8.3	8.283333333333333
-1.9833333333333332	-1.65	5.7	5.666666666666667	6.433333333333334	6.5	7.616666666666666	7.316666666666666
3.35	1.8166666666666669	8.516666666666667	9.116666666666667	4.25	6.283333333333333	4.983333333333333	7.3
-0.5833333333333334	-2.4	1.5833333333333333	4.1	0.85	5.866666666666666	1.4666666666666666	6.5
-2.783333333333333	-2.6333333333333333	5.833333333333333	5.85	6.333333333333333	7.733333333333333	7.5	8.483333333333333
-2.816666666666667	-2.7	5.833333333333333	5.85	7.516666666666667	7.816388888888889	8.6	8.55
-3.083333333333333	-3.0	5.833333333333333	5.866666666666666	7.6	8.25	8.883333333333333	8.866666666666667
-2.683333333333333	-2.4166666666666665	5.683333333333334	5.183333333333334	6.2	7.25	7.8	7.6
-2.583333333333333	-2.2666666666666666	7.616666666666666	7.65	8.966666666666667	9.0	10.066666666666666	9.916666666666666
-2.15	-2.4	5.833333333333333	5.883333333333334	7.083333333333333	8.033333333333333	7.983333333333333	8.283333333333333
-2.6166666666666667	-2.316666666666667	5.833333333333333	5.866666666666666	5.716666666666667	7.733333333333333	7.116666666666666	8.183333333333334
-2.7	-2.583333333333333	5.833333333333333	5.85	7.666666666666667	8.083333333333334	8.533333333333333	8.433333333333334
-2.433333333333333	-2.25	5.733333333333333	5.75	7.233333333333333	7.783333333333333	8.166666666666666	8.0
-1.2666666666666666	-1.0	6.733333333333333	6.766666666666667	7.266666666666667	7.583333333333333	8.0	7.766666666666667
-1.4166666666666667	-1.1	7.95	7.983333333333333	8.333333333333334	8.283333333333333	9.366666666666667	9.083333333333334
-2.35	-2.5	7.666666666666667	7.683333333333334	9.35	9.583333333333334	10.016666666666667	10.183333333333334
-3.083333333333333	-1.9833333333333332	5.833333333333333	5.866666666666666	7.166666666666667	7.483333333333333	8.366666666666667	7.85
-1.2333333333333334	-2.35	6.4	5.733333333333333	5.35	7.666666666666667	6.316666666666666	8.083333333333334
-2.6	-2.3666666666666667	5.833333333333333	5.866666666666666	7.083333333333333	7.5	8.133333333333333	8.233333333333333
-4.5	-3.716666666666667	5.833333333333333	5.866666666666666	8.833333333333334	9.033333333333331	10.183333333333334	9.583333333333334
-2.7333333333333334	-4.3	5.816666666666666	2.0166666666666666	6.516666666666667	5.383333333333334	7.516666666666667	6.316666666666666
-3.083333333333333	-2.283333333333333	7.45	7.483333333333333	8.2	9.083333333333334	9.383333333333333	9.766666666666667
-3.0	-2.85	5.85	5.7	6.183333333333334	7.816666666666666	7.933333333333334	8.55
-2.6333333333333333	-3.05	5.25	5.666666666666667	4.0	8.2	7.133333333333334	8.716666666666667
-1.6833333333333331	-2.7333333333333334	3.533333333333333	5.183333333333334	1.9	7.433333333333334	3.2	7.916666666666667
-3.583333333333333	-3.066666666666667	5.833333333333333	5.85	3.4833333333333334	7.816666666666666	6.8	8.916666666666666
-2.55	-2.6666666666666665	4.516666666666667	5.85	5.683333333333334	7.816666666666666	6.616666666666666	8.516666666666667
-3.1	-2.933333333333333	7.2	7.966666666666667	5.833333333333333	9.566666666666666	7.45	10.9
-0.2666666666666666	-1.6666666666666667	7.966666666666667	8.016666666666667	3.183333333333333	8.716666666666667	5.066666666666666	9.683333333333334
-2.75	-2.3666666666666667	5.266666666666667	5.85	5.566666666666666	7.683333333333334	7.616666666666666	8.216666666666667
-2.8666666666666667	-2.7	5.833333333333333	5.866666666666666	5.933333333333334	7.766666666666667	7.933333333333334	8.566666666666666
-2.566666666666667	-1.9833333333333332	5.816666666666666	5.85	3.683333333333333	7.316666666666666	6.316666666666666	7.833333333333333
-3.6	-3.65	5.833333333333333	5.316666666666666	8.416666666666666	7.733611111111111	9.183333333333334	8.966666666666667
0.75	-2.283333333333333	7.883333333333334	7.916666666666667	4.283333333333333	9.3	5.75	10.2
-2.683333333333333	-2.533333333333333	5.85	5.85	7.716666666666667	7.95	8.533333333333333	8.383333333333333
-3.433333333333333	-3.316666666666667	5.883333333333334	5.883333333333334	6.316666666666666	7.85	6.783333333333333	9.2
-1.0666666666666669	-2.1333333333333333	5.833333333333333	5.85	5.25	7.483333333333333	6.066666666666666	7.983333333333333
-3.6	-3.1166666666666667	5.833333333333333	5.85	6.8	8.666666666666666	8.566666666666666	8.966666666666667
0.2	-2.333333333333333	5.833333333333333	5.85	2.7666666666666666	6.8	3.316666666666667	8.183333333333334
-4.333333333333333	-1.9166666666666667	5.85	5.883333333333334	7.4	7.45	8.25	7.8
-3.3666666666666667	-3.216666666666667	5.833333333333333	5.866666666666666	8.166666666666666	8.3	9.2	9.083333333333334
-3.25	-3.35	5.816666666666666	5.666666666666667	7.833333333333333	8.45	9.066666666666666	9.016666666666667
-3.033333333333333	-3.2666666666666666	5.85	5.866666666666666	8.016666666666667	8.016666666666667	8.883333333333333	9.133333333333333
-2.1	-2.4	8.9	5.683333333333334	9.5	7.333333333333333	10.616666666666667	8.083333333333334
-1.45	-1.2166666666666666	8.283333333333333	6.716666666666667	7.433333333333334	7.433333333333334	8.75	7.933333333333334
-3.1666666666666665	-3.0166666666666666	5.833333333333333	5.5	8.283333333333333	8.216666666666667	8.966666666666667	8.516666666666667
-2.75	-2.6	5.833333333333333	5.866666666666666	7.833333333333333	7.55	8.583333333333334	8.466666666666667
20.5	18.7	6.0	23.25	8.583333333333334	4.516666666666667	9.416666666666666	4.55
1.8	1.8833333333333333	12.483333333333333	12.566666666666666	7.533333333333333	8.466666666666667	9.033333333333331	8.95
0.9833333333333332	-0.2666666666666666	6.116666666666666	6.416666666666667	4.966666666666667	6.233333333333333	5.133333333333334	6.683333333333334
0.7	-2.45	13.2	14.016666666666667	9.2	13.216666666666669	10.766666666666667	14.733333333333333
-0.6666666666666666	-0.3	11.833333333333334	16.866666666666667	8.433333333333334	13.333333333333334	10.9	13.85
0.35	-2.3833333333333333	7.716666666666667	7.766666666666667	6.55	9.3	7.366666666666666	10.15
-1.2833333333333334	-1.1666666666666667	8.616666666666667	9.716666666666669	9.733333333333333	10.8	9.9	10.883333333333333
-2.2	-2.3	5.9	5.933333333333334	7.516666666666667	7.916666666666667	8.066666666666666	8.233333333333333
-1.0166666666666666	-1.9166666666666667	6.0	6.35	6.633333333333334	7.366666666666666	6.916666666666667	8.266666666666667
-2.316666666666667	-0.1166666666666666	8.966666666666667	8.983333333333333	8.883333333333333	8.65	11.166666666666666	9.1
-1.8666666666666667	-1.25	8.816666666666666	8.75	9.616666666666667	9.95	10.683333333333334	10.0
-1.2166666666666666	13.766666666666667	5.883333333333334	18.016666666666666	6.8	3.8	7.05	4.25
-1.75	2.1666666666666665	7.666666666666667	11.716666666666669	8.783333333333333	9.333333333333334	9.25	9.55
-2.1166666666666667	8.183333333333334	12.766666666666667	19.23333333333333	13.583333333333334	8.716666666666667	13.95	10.35
-0.8333333333333334	-0.5166666666666667	7.166666666666667	7.533333333333333	7.85	7.566666666666666	8.0	8.05
1.2166666666666666	-3.033333333333333	6.183333333333334	6.3	3.816666666666667	8.2	4.966666666666667	9.333333333333334
-1.0333333333333334	-0.9	6.0	6.05	6.816666666666666	6.8	7.033333333333333	6.95
-0.45	-2.4	10.216666666666669	6.366666666666666	8.066666666666666	7.766666666666667	9.1	8.766666666666667
0.1166666666666666	0.35	7.75	8.05	6.866666666666666	6.833333333333333	7.4	7.7
1.35	-1.6333333333333333	10.55	10.883333333333333	8.0	11.316666666666666	8.683333333333334	12.516666666666667
-0.85	-0.45	7.45	7.516666666666667	7.783333333333333	7.583333333333333	8.2	7.966666666666667
-1.75	-2.1333333333333333	8.8	8.85	9.933333333333334	10.7	10.516666666666667	10.983333333333333
-2.2666666666666666	-2.1	8.2	8.166666666666666	9.416666666666666	9.666666666666666	10.166666666666666	10.266666666666667
-1.0833333333333333	-1.0333333333333334	6.7	6.733333333333333	6.583333333333333	7.433333333333334	7.733333333333333	7.766666666666667
-0.1333333333333333	-10.5	9.3	10.016666666666667	8.95	16.2	9.433333333333334	20.516666666666666
0.7666666666666667	-2.316666666666667	9.183333333333334	9.183333333333334	7.75	10.9	8.416666666666666	11.5
-0.9166666666666666	-0.7666666666666667	8.683333333333334	8.733333333333333	9.166666666666666	9.216666666666669	9.466666666666669	9.5
-0.5	-0.3	8.733333333333333	8.9	8.9	8.866666666666667	9.166666666666666	9.2
-1.5833333333333333	-1.7833333333333334	4.1	6.316666666666666	4.683333333333334	7.35	5.433333333333334	8.1
-1.3833333333333333	-2.6	6.083333333333333	6.316666666666666	6.683333333333334	7.95	7.083333333333333	8.916666666666666
14.033333333333331	-0.7666666666666667	14.783333333333331	5.633333333333334	0.5666666666666667	5.966666666666667	0.75	6.4
-0.2	-1.7333333333333334	6.5	6.733333333333333	6.233333333333333	7.35	6.616666666666666	8.466666666666667
-0.55	-0.4833333333333333	6.916666666666667	7.116666666666666	6.85	7.0	7.383333333333334	7.6
-0.4166666666666667	-1.5166666666666666	6.133333333333334	6.366666666666666	6.066666666666666	7.116666666666666	6.466666666666667	7.883333333333334
-1.2666666666666666	-1.95	6.5	6.733333333333333	5.966666666666667	7.783333333333333	7.666666666666667	8.683333333333334
-0.85	-1.6166666666666667	6.1	6.533333333333333	5.766666666666667	6.666666666666667	6.816666666666666	8.15
-1.0	-0.45	5.666666666666667	5.933333333333334	5.3	6.083333333333333	6.216666666666667	6.383333333333334
-0.8666666666666667	-0.6666666666666666	6.416666666666667	6.666666666666667	6.9	6.8	7.283333333333333	7.333333333333333
-1.1833333333333331	-1.1166666666666667	6.45	6.683333333333334	5.716666666666667	7.116666666666666	7.55	7.8
-1.5333333333333334	-3.566666666666667	7.466666666666667	6.2	6.466666666666667	8.366666666666667	8.233333333333333	9.766666666666667
-0.6833333333333333	-2.7333333333333334	6.1	6.316666666666666	6.216666666666667	7.8	6.65	9.05
-0.9833333333333332	-1.25	6.3	6.583333333333333	6.55	6.966666666666667	7.166666666666667	7.833333333333333
16.15	-1.5	19.58333333333333	6.9	0.7833333333333333	8.083333333333334	2.816666666666667	8.4
-0.8166666666666667	-1.75	7.016666666666667	7.216666666666667	7.483333333333333	8.133333333333333	7.766666666666667	8.966666666666667
-1.3833333333333333	-1.1833333333333331	6.233333333333333	6.466666666666667	7.083333333333333	7.0	7.516666666666667	7.65
-0.2166666666666666	-1.7666666666666666	6.866666666666666	7.1	6.1	7.616666666666666	6.983333333333333	8.866666666666667
-1.1166666666666667	-0.2166666666666666	6.233333333333333	6.483333333333333	6.1	6.033333333333333	7.25	6.7
-1.3833333333333333	-3.55	6.533333333333333	6.716666666666667	7.416666666666667	9.233333333333333	7.833333333333333	10.266666666666667
-0.4666666666666667	-0.75	7.266666666666667	7.483333333333333	6.85	7.5	7.65	8.233333333333333
-0.3833333333333333	-2.8833333333333333	6.716666666666667	6.933333333333334	6.633333333333334	8.6	7.016666666666667	9.816666666666666
0.1166666666666666	0.3166666666666666	7.033333333333333	7.266666666666667	5.666666666666667	6.3	6.716666666666667	6.95
-0.5666666666666667	-0.5	6.083333333333333	6.333333333333333	3.55	6.416666666666667	5.6	6.833333333333333
-1.3666666666666667	-1.25	7.433333333333334	7.616666666666666	8.133333333333333	8.45	8.7	8.866666666666667
-0.1833333333333333	-3.6	6.933333333333334	7.133333333333334	6.683333333333334	9.85	7.116666666666666	10.733333333333333
0.0833333333333333	-0.4666666666666667	6.966666666666667	7.166666666666667	5.916666666666667	6.65	6.783333333333333	7.633333333333334
-0.8666666666666667	-0.7833333333333333	6.816666666666666	7.066666666666666	6.7	7.383333333333334	7.6	7.85
-0.6166666666666667	-1.0166666666666666	6.183333333333334	6.35	6.133333333333334	6.45	6.616666666666666	7.366666666666666
-1.15	-1.8666666666666667	6.5	6.683333333333334	5.983333333333333	7.416666666666667	7.566666666666666	8.55
-2.933333333333333	-3.55	6.466666666666667	6.666666666666667	5.7	9.133333333333333	8.516666666666667	10.216666666666669
-1.1	-3.066666666666667	7.216666666666667	7.466666666666667	6.666666666666667	9.383333333333333	7.983333333333333	10.533333333333331
-0.5833333333333334	-2.183333333333333	7.133333333333334	7.366666666666666	7.483333333333333	8.55	7.716666666666667	9.55
-1.1166666666666667	-1.1	6.083333333333333	6.1	6.4	6.9	7.1	7.2
-1.0333333333333334	-3.2333333333333334	6.8	7.0	7.1	9.116666666666667	7.716666666666667	10.233333333333333
-1.2	-1.1333333333333333	6.1	6.366666666666666	6.833333333333333	6.9	7.183333333333334	7.5
-1.2166666666666666	-3.066666666666667	6.016666666666667	6.216666666666667	6.683333333333334	8.183333333333334	7.15	9.283333333333331
-1.1666666666666667	-1.4333333333333331	6.216666666666667	6.4	6.55	7.116666666666666	7.283333333333333	7.833333333333333
14.183333333333334	-1.15	15.883333333333333	6.266666666666667	1.4166666666666667	7.1	1.7	7.416666666666667
1.35	1.4166666666666667	6.55	6.783333333333333	5.016666666666667	5.1	5.2	5.366666666666666
-1.5666666666666669	-10.35	6.716666666666667	6.933333333333334	7.483333333333333	12.816666666666666	8.283333333333333	15.433333333333334
-1.4	-3.5	7.2	7.4	7.233333333333333	9.783333333333331	8.6	10.9
-1.3666666666666667	-1.7	6.583333333333333	6.816666666666666	6.833333333333333	7.883333333333334	7.95	8.516666666666667
-2.283333333333333	-3.216666666666667	7.116666666666666	7.333333333333333	7.166666666666667	9.75	9.283333333333331	10.55
-1.3333333333333333	-1.8166666666666669	6.383333333333334	6.6	7.183333333333334	7.633333333333334	7.633333333333334	8.416666666666666
-1.2166666666666666	-3.316666666666667	6.233333333333333	6.5	6.566666666666666	8.25	7.333333333333333	9.816666666666666
-1.0833333333333333	-2.9	7.166666666666667	7.366666666666666	7.6	9.2	8.25	10.266666666666667
-1.1	-1.2833333333333334	6.466666666666667	6.7	5.916666666666667	7.466666666666667	7.566666666666666	7.983333333333333
-1.1666666666666667	-2.5	7.133333333333334	7.316666666666666	6.516666666666667	8.816666666666666	7.266666666666667	9.816666666666666
-1.2333333333333334	-2.6333333333333333	6.5	6.766666666666667	7.366666666666666	8.383333333333333	7.733333333333333	9.4
14.15	-0.9833333333333332	15.966666666666669	7.133333333333334	1.4	7.833333333333333	1.8166666666666669	8.116666666666667
-0.45	0.45	7.083333333333333	7.316666666666666	6.683333333333334	6.6	7.533333333333333	6.866666666666666
-1.2166666666666666	-1.1833333333333331	6.05	6.316666666666666	6.566666666666666	7.05	7.216666666666667	7.5
-0.5166666666666667	-1.3	6.633333333333334	6.833333333333333	6.583333333333333	7.0	7.15	8.133333333333333
-0.7	-3.066666666666667	6.05	6.25	6.316666666666666	8.166666666666666	6.75	9.316666666666666
-1.2333333333333334	-3.0	5.916666666666667	6.133333333333334	5.633333333333334	7.866666666666666	7.05	9.133333333333333
-0.9666666666666668	-1.65	8.25	6.283333333333333	7.133333333333334	7.15	8.6	7.933333333333334
-0.5	-0.4333333333333333	6.833333333333333	7.033333333333333	6.333333333333333	6.916666666666667	7.166666666666667	7.466666666666667
-1.15	-3.1666666666666665	6.133333333333334	6.366666666666666	6.866666666666666	8.783333333333333	7.283333333333333	9.533333333333331
-1.1833333333333331	-2.85	6.083333333333333	6.316666666666666	6.783333333333333	8.266666666666667	7.266666666666667	9.166666666666666
-1.2166666666666666	-1.1333333333333333	6.433333333333334	6.683333333333334	6.183333333333334	7.4	7.616666666666666	7.816666666666666
-1.0666666666666669	-1.0166666666666666	6.05	6.316666666666666	6.583333333333333	6.933333333333334	7.116666666666666	7.333333333333333
-1.1666666666666667	-2.9833333333333334	6.1	6.35	6.766666666666667	8.083333333333334	7.183333333333334	9.333333333333334
-0.7666666666666667	-0.6	6.55	6.816666666666666	6.716666666666667	6.983333333333333	7.283333333333333	7.416666666666667
-1.1166666666666667	-2.8833333333333333	7.016666666666667	7.2	7.416666666666667	9.1	8.05	10.083333333333334
-0.8833333333333333	-3.05	6.25	6.5	6.166666666666667	8.883333333333333	7.133333333333334	9.55
-1.1	-3.2333333333333334	6.083333333333333	6.3	6.133333333333334	8.6	7.166666666666667	9.533333333333331
-1.1833333333333331	-10.016666666666667	6.066666666666666	6.283333333333333	7.0	12.083333333333334	7.25	14.483333333333333
-1.1	-2.5	5.933333333333334	6.183333333333334	5.766666666666667	7.583333333333333	6.783333333333333	8.683333333333334
-1.5166666666666666	-2.0	6.433333333333334	6.666666666666667	7.516666666666667	8.05	7.95	8.666666666666666
-1.0333333333333334	-10.5	6.033333333333333	6.266666666666667	6.85	12.85	7.066666666666666	14.783333333333331
-1.1166666666666667	-2.65	6.266666666666667	6.55	6.816666666666666	8.166666666666666	7.383333333333334	9.2
-0.6333333333333333	-0.5666666666666667	5.85	6.116666666666666	6.2	6.25	6.483333333333333	6.683333333333334
-1.0666666666666669	-3.433333333333333	6.483333333333333	6.7	7.2	9.216666666666669	7.55	10.133333333333333
-1.0833333333333333	-2.2	6.333333333333333	6.533333333333333	7.016666666666667	8.15	7.416666666666667	8.733333333333333
-1.0833333333333333	-2.6333333333333333	6.816666666666666	7.016666666666667	7.433333333333334	9.15	7.9	9.65
0.25	-2.7333333333333334	6.95	7.15	6.333333333333333	9.083333333333334	6.7	9.883333333333333
-2.716666666666667	-4.483333333333333	14.966666666666669	10.25	12.683333333333334	12.5	16.65	14.733333333333333
1.5166666666666666	1.7166666666666666	10.85	10.65	8.583333333333334	7.466666666666667	9.333333333333334	7.783333333333333
-2.083333333333333	5.1	9.583333333333334	11.933333333333334	8.833333333333334	5.2	11.133333333333333	6.833333333333333
-0.3833333333333333	0.6833333333333333	7.766666666666667	8.55	6.766666666666667	7.783333333333333	8.15	7.866666666666666
-0.8333333333333334	23.216666666666665	15.65	10.783333333333331	25.933333333333334	11.1	37.25	11.566666666666666
-0.4	5.916666666666667	9.616666666666667	9.633333333333333	8.866666666666667	3.6666666666666665	9.7	3.716666666666667
-3.85	-2.6	11.583333333333334	1.3	9.95	3.1	13.5	3.9
13.05	-0.5333333333333333	15.166666666666666	4.733333333333333	0.5	5.15	2.1166666666666667	5.266666666666667
2.1666666666666665	1.5333333333333334	13.05	8.35	6.25	6.2	10.016666666666667	6.816666666666666
19.666666666666668	-0.5666666666666667	20.866666666666667	8.4	0.3166666666666666	8.866666666666667	1.2	8.966666666666667
-0.9666666666666668	-0.8333333333333334	22.5	6.216666666666667	11.983333333333333	7.016666666666667	21.53333333333333	7.05
13.45	-0.7166666666666667	18.98333333333333	8.45	4.1	8.316666666666666	5.116666666666666	9.166666666666666
13.833333333333334	2.216666666666667	16.566666666666666	6.333333333333333	0.7333333333333333	3.45	2.7333333333333334	4.116666666666666
-0.25	-0.2166666666666666	13.35	6.45	11.883333333333333	6.583333333333333	13.15	6.666666666666667
0.9666666666666668	-1.4166666666666667	6.433333333333334	6.516666666666667	4.1	7.55	4.766666666666667	7.933333333333334
-1.8166666666666669	-1.7166666666666666	5.766666666666667	5.833333333333333	6.883333333333334	7.333333333333333	7.5	7.55
-1.7666666666666666	-1.5166666666666666	6.283333333333333	6.083333333333333	6.283333333333333	7.15	7.966666666666667	7.6
-2.033333333333333	-1.9	4.583333333333333	4.2	6.3	5.883333333333334	6.55	6.1
-0.8833333333333333	-0.7666666666666667	8.0	8.066666666666666	7.916666666666667	8.566666666666666	8.816666666666666	8.833333333333334
-2.2333333333333334	-2.083333333333333	4.583333333333333	4.633333333333334	6.183333333333334	6.5	6.75	6.716666666666667
-1.1666666666666667	-1.05	7.4	7.466666666666667	7.483333333333333	8.116666666666667	8.383333333333333	8.516666666666667
-0.8333333333333334	-2.316666666666667	7.466666666666667	7.516666666666667	6.633333333333334	8.85	8.116666666666667	9.833333333333334
-0.75	-1.15	6.666666666666667	6.733333333333333	5.1	7.383333333333334	7.416666666666667	7.883333333333334
-1.3	-1.1833333333333331	7.45	7.5	7.333333333333333	8.116666666666667	8.683333333333334	8.683333333333334
-1.7166666666666666	-1.5833333333333333	4.616666666666666	4.666666666666667	5.7	5.783333333333333	6.266666666666667	6.25
-2.2	-2.033333333333333	4.583333333333333	4.65	5.55	6.416666666666667	6.716666666666667	6.683333333333334
-1.2333333333333334	-1.1333333333333333	8.05	8.1	7.583333333333333	8.683333333333334	9.216666666666669	9.233333333333333
-1.2166666666666666	-0.9333333333333332	7.333333333333333	7.383333333333334	7.283333333333333	7.55	8.366666666666667	8.316666666666666
-0.75	-1.5166666666666666	7.416666666666667	7.566666666666666	7.016666666666667	7.933333333333334	8.016666666666667	9.083333333333334
-0.3666666666666666	-0.7333333333333333	7.8	7.866666666666666	6.616666666666666	7.916666666666667	8.1	8.6
-0.3666666666666666	-0.05	8.216666666666667	8.266666666666667	7.9	7.933333333333334	8.516666666666667	8.316666666666666
-1.85	-1.7666666666666666	4.633333333333334	4.733333333333333	5.133333333333334	5.683333333333334	6.35	6.5
-2.1333333333333333	-2.05	4.583333333333333	4.633333333333334	4.666666666666667	6.1	6.633333333333334	6.683333333333334
-1.45	-2.1	6.6	4.633333333333334	6.783333333333333	6.533333333333333	7.55	6.733333333333333
-1.0833333333333333	-0.9833333333333332	7.483333333333333	7.55	7.866666666666666	8.05	8.416666666666666	8.533333333333333
-1.25	-1.6666666666666667	7.433333333333334	7.5	7.5	7.866666666666666	8.55	9.166666666666666
-0.9333333333333332	-0.7666666666666667	6.716666666666667	6.766666666666667	6.0	6.633333333333334	7.583333333333333	7.533333333333333
-0.8833333333333333	-2.05	7.2	7.25	6.8	8.183333333333334	8.016666666666667	9.3
-2.0	-2.45	4.633333333333334	4.683333333333334	5.6	6.366666666666666	6.516666666666667	7.133333333333334
-1.7	-1.55	4.566666666666666	4.633333333333334	5.616666666666666	5.916666666666667	6.266666666666667	6.183333333333334
-2.1166666666666667	-1.8666666666666667	4.633333333333334	4.716666666666667	5.8	6.3	6.666666666666667	6.583333333333333
-0.7833333333333333	-2.1166666666666667	7.05	7.25	7.2	8.683333333333334	7.766666666666667	9.366666666666667
-1.0	-0.7333333333333333	7.083333333333333	7.15	7.3	7.566666666666666	8.016666666666667	7.883333333333334
-0.1833333333333333	-1.9166666666666667	7.816666666666666	7.85	6.933333333333334	9.1	7.933333333333334	9.766666666666667
-0.6333333333333333	-2.316666666666667	7.766666666666667	7.833333333333333	7.633333333333334	9.45	8.333333333333334	10.15
-1.85	-1.6333333333333333	4.566666666666666	4.65	5.733333333333333	5.9	6.35	6.283333333333333
-1.9	-3.7666666666666666	4.6	4.666666666666667	6.033333333333333	8.033333333333333	6.433333333333334	8.433333333333334
-1.9166666666666667	-2.5166666666666666	4.533333333333333	4.616666666666666	6.05	6.883333333333334	6.45	7.133333333333334
-1.05	-0.95	7.366666666666666	7.466666666666667	7.116666666666666	8.033333333333333	8.2	8.416666666666666
-0.75	-0.6333333333333333	7.316666666666666	7.383333333333334	7.316666666666666	7.550277777777778	7.883333333333334	8.016666666666667
-0.9166666666666666	-0.8	6.8	6.883333333333334	7.033333333333333	7.383333333333334	7.65	7.683333333333334
-0.5166666666666667	-0.4	7.783333333333333	7.866666666666666	7.8	8.016666666666667	8.233333333333333	8.266666666666667
-0.8166666666666667	-1.1	7.85	7.95	7.8	8.466666666666667	8.6	9.05
-1.1833333333333331	-1.0833333333333333	6.833333333333333	6.916666666666667	7.116666666666666	7.566666666666666	7.883333333333334	8.0
-1.2833333333333334	-1.1333333333333333	7.683333333333334	7.733333333333333	7.55	8.3	8.9	8.866666666666667
-1.2166666666666666	-1.0166666666666666	8.616666666666667	8.666666666666666	8.866666666666667	9.6	9.833333333333334	9.683055555555557
-0.4	-0.2833333333333333	8.333333333333334	8.416666666666666	8.066666666666666	8.466666666666667	8.65	8.7
-0.7166666666666667	-0.3166666666666666	9.5	8.716666666666667	8.583333333333334	8.633333333333333	10.133333333333333	9.033333333333331
-0.6666666666666666	-0.5333333333333333	7.833333333333333	7.95	7.766666666666667	8.066666666666666	8.433333333333334	8.483333333333333
-0.8166666666666667	-0.7	7.233333333333333	7.283333333333333	7.283333333333333	7.316666666666666	7.983333333333333	7.983333333333333
-0.7666666666666667	-0.6666666666666666	7.733333333333333	3.3666666666666667	7.95	3.8	8.416666666666666	4.033333333333333
-0.75	-0.5666666666666667	7.75	7.833333333333333	7.533333333333333	8.1	8.416666666666666	8.4
-1.0	-1.5166666666666666	6.616666666666666	6.683333333333334	6.5	7.6	7.533333333333333	8.2
-0.4333333333333333	-0.3333333333333333	7.583333333333333	7.666666666666667	7.15	7.733333333333333	7.95	8.0
-0.7666666666666667	-0.6166666666666667	8.066666666666666	8.15	8.066666666666666	8.35	8.766666666666667	8.766666666666667
-0.6166666666666667	-0.4666666666666667	7.866666666666666	7.966666666666667	7.866666666666666	8.133333333333333	8.4	8.433333333333334
-2.333333333333333	-2.216666666666667	4.516666666666667	4.583333333333333	6.1	6.316666666666666	6.766666666666667	6.8
-1.6666666666666667	-1.5833333333333333	4.433333333333334	4.483333333333333	4.866666666666666	5.633333333333334	5.866666666666666	6.066666666666666
-0.6666666666666666	-0.55	8.216666666666667	8.216666666666667	8.25	8.166666666666666	8.666666666666666	8.766666666666667
-0.85	-0.0666666666666666	6.483333333333333	6.6	6.4	6.366666666666666	7.25	6.666666666666667
-0.3333333333333333	-0.95	8.066666666666666	8.133333333333333	7.2	8.233333333333333	8.266666666666667	9.083333333333334
-0.3333333333333333	-1.1166666666666667	6.95	7.016666666666667	5.816666666666666	7.383333333333334	7.216666666666667	8.133333333333333
-0.7	-1.4666666666666666	7.183333333333334	7.25	6.716666666666667	7.716666666666667	7.75	8.716666666666667
-1.75	-1.65	4.566666666666666	4.633333333333334	5.066666666666666	5.65	6.2	6.283333333333333
-1.5166666666666666	-1.4333333333333331	4.566666666666666	4.666666666666667	4.983333333333333	5.7	6.016666666666667	6.1
-1.2333333333333334	-1.0833333333333333	6.333333333333333	6.4	7.116666666666666	7.083333333333333	7.5	7.483333333333333
-0.2	-2.0166666666666666	8.016666666666667	7.65	7.15	8.15	8.066666666666666	9.666666666666666
0.2166666666666666	0.35	7.65	7.716666666666667	6.9	7.1	7.366666666666666	7.366666666666666
1.8333333333333333	2.083333333333333	9.65	9.733333333333333	7.45	7.133333333333334	7.666666666666667	7.65
-1.7	-1.5666666666666669	4.516666666666667	4.6	5.783333333333333	5.6	6.083333333333333	6.166666666666667
-1.3833333333333333	-1.3333333333333333	4.616666666666666	4.65	5.766666666666667	5.683333333333334	5.916666666666667	5.983333333333333
-1.8333333333333333	-1.7666666666666666	4.616666666666666	4.5	5.816666666666666	5.733333333333333	6.316666666666666	6.266666666666667
-0.6	-0.5333333333333333	7.5	7.533333333333333	7.616666666666666	7.55	7.933333333333334	8.066666666666666
0.0333333333333333	0.1166666666666666	8.483333333333333	8.183333333333334	7.9	7.833333333333333	8.383333333333333	8.066666666666666
0.8166666666666667	-0.0666666666666666	8.616666666666667	8.65	7.3	7.95	7.733333333333333	8.716666666666667
-0.1	-1.6833333333333331	7.933333333333334	4.883333333333334	6.733333333333333	5.216666666666667	7.916666666666667	6.566666666666666
-0.3166666666666666	-2.3	7.766666666666667	7.766666666666667	7.4	8.866666666666667	7.916666666666667	10.066666666666666
0.0666666666666666	-0.4333333333333333	8.366666666666667	8.316666666666666	7.783333333333333	8.1	8.216666666666667	8.75
-0.5333333333333333	-2.0	8.1	8.116666666666667	7.616666666666666	9.033333333333331	8.55	10.116666666666667
-0.3	0.5833333333333334	7.833333333333333	7.85	7.183333333333334	6.966666666666667	8.066666666666666	7.266666666666667
-0.5833333333333334	-1.45	6.666666666666667	6.716666666666667	5.916666666666667	6.733333333333333	7.133333333333334	8.166666666666666
0.2333333333333333	-1.1333333333333333	9.05	9.083333333333334	7.733333333333333	9.183333333333334	8.75	10.216666666666669
0.25	-2.1333333333333333	8.25	8.266666666666667	6.4	9.566666666666666	7.866666666666666	10.4
-0.25	-0.5333333333333333	7.6	7.383333333333334	6.166666666666667	7.366666666666666	7.783333333333333	7.916666666666667
-0.1	-0.5666666666666667	7.85	7.9	6.083333333333333	7.983333333333333	7.883333333333334	8.466666666666667
0.2	-0.5166666666666667	8.483333333333333	8.5	7.266666666666667	8.5	8.216666666666667	9.016666666666667
-0.3333333333333333	-1.3	7.45	7.466666666666667	5.8	7.583333333333333	7.716666666666667	8.766666666666667
0.4	0.5666666666666667	8.966666666666667	8.366666666666667	7.866666666666666	7.533333333333333	8.483333333333333	7.8
0.2166666666666666	-0.4666666666666667	7.75	7.783333333333333	6.25	7.816666666666666	7.466666666666667	8.25
-0.1	-1.2833333333333334	7.7	7.716666666666667	6.6	8.216666666666667	7.65	9.0
0.4	-0.3666666666666666	7.933333333333334	7.766666666666667	6.033333333333333	7.116666666666666	7.433333333333334	8.133333333333333
0.7166666666666667	-0.7333333333333333	7.633333333333334	7.666666666666667	6.216666666666667	7.583333333333333	6.766666666666667	8.4
0.0833333333333333	-0.6166666666666667	7.666666666666667	7.783333333333333	6.333333333333333	7.6497222222222225	7.416666666666667	8.4
0.4	-0.0333333333333333	3.316666666666667	7.55	2.066666666666667	6.966666666666667	2.9166666666666665	7.583333333333333
-1.9666666666666663	-1.75	4.616666666666666	4.65	5.316666666666666	6.0	6.516666666666667	6.4
-2.1166666666666667	-1.95	4.55	4.566666666666666	5.25	6.0	6.583333333333333	6.516666666666667
-1.6	-1.5333333333333334	4.666666666666667	4.683333333333334	5.55	5.866666666666666	6.2	6.216666666666667
-0.95	-0.9166666666666666	7.6	7.75	7.7	8.049722222222222	8.366666666666667	8.666666666666666
-1.9	-2.1	7.183333333333334	7.433333333333334	8.65	9.183333333333334	9.083333333333334	9.533333333333331
-1.8	-2.433333333333333	8.316666666666666	4.883333333333334	9.166666666666666	6.866666666666666	10.016666666666667	7.316666666666666
-0.7666666666666667	-1.1333333333333333	7.816666666666666	7.833333333333333	6.366666666666666	8.066666666666666	8.433333333333334	8.966666666666667
-0.5333333333333333	-0.4166666666666667	6.283333333333333	6.3	5.866666666666666	6.566666666666666	6.816666666666666	6.716666666666667
-0.7	-1.0166666666666666	6.75	7.083333333333333	6.7	7.233333333333333	7.383333333333334	8.1
-2.083333333333333	-2.2	7.033333333333333	6.266666666666667	8.033333333333333	7.8	9.033333333333331	8.466666666666667
-6.15	-0.3	8.95	8.716666666666667	10.233333333333333	8.566666666666666	14.316666666666666	9.016666666666667
-1.3166666666666669	-3.15	6.716666666666667	7.116666666666666	5.966666666666667	9.05	7.85	10.266666666666667
-1.6333333333333333	-1.7	6.65	7.2	6.4	7.833333333333333	8.2	8.9
-2.1666666666666665	-1.4833333333333334	6.2	5.7	6.166666666666667	6.483333333333333	8.3	7.183333333333334
-2.933333333333333	-3.05	6.433333333333334	6.15	7.5	8.433333333333334	9.316666666666666	9.2
-2.2666666666666666	-2.35	7.383333333333334	7.216666666666667	7.733333333333333	8.95	9.533333333333331	9.566666666666666
-0.3166666666666666	-0.15	5.733333333333333	5.75	4.833333333333333	5.616666666666666	5.95	5.9
-1.4333333333333331	-1.3666666666666667	8.7	8.733333333333333	8.033333333333333	9.45	9.966666666666669	10.1
-1.3166666666666669	-1.2833333333333334	12.216666666666669	7.583333333333333	9.233333333333333	8.35	12.316666666666666	8.866666666666667
-1.7	-2.6666666666666665	9.1	9.116666666666667	8.1	10.616666666666667	10.733333333333333	11.783333333333331
-0.3166666666666666	-0.3333333333333333	8.066666666666666	8.05	7.65	8.3	8.383333333333333	8.383333333333333
-0.8166666666666667	-1.6166666666666667	13.183333333333334	9.8	10.383333333333333	10.833333333333334	12.9	11.416666666666666
-1.2166666666666666	-1.6	9.516666666666667	9.5	8.166666666666666	9.816666666666666	10.583333333333334	11.1
-1.7	-2.033333333333333	13.683333333333334	14.666666666666666	11.633333333333333	14.6	15.233333333333333	16.7
-0.8333333333333334	-1.1166666666666667	18.266666666666666	17.05	12.166666666666666	15.383055555555556	17.466666666666665	18.166666666666668
-1.7666666666666666	-2.6666666666666665	15.566666666666666	9.866666666666667	11.4	12.033333333333331	16.166666666666668	12.533333333333331
0.3	-1.9	8.516666666666667	8.633333333333333	6.933333333333334	9.816666666666666	7.316666666666666	10.533333333333331
1.9666666666666663	-2.816666666666667	9.383333333333333	9.233333333333333	1.9666666666666663	10.666666666666666	3.816666666666667	12.05
-0.6166666666666667	-0.5666666666666667	7.066666666666666	7.383333333333334	5.666666666666667	7.283333333333333	7.566666666666666	7.95
-1.7166666666666666	-2.8666666666666667	7.5	8.733333333333333	6.6	10.533333333333331	9.216666666666669	11.6
-1.2666666666666666	-2.45	7.283333333333333	7.683333333333334	6.583333333333333	8.9	8.45	10.133333333333333
-1.2333333333333334	-0.85	7.483333333333333	8.1	6.783333333333333	7.9	8.6	8.95
-1.3333333333333333	-2.05	8.0	9.116666666666667	7.983333333333333	9.6	9.316666666666666	11.166666666666666
15.916666666666666	-2.283333333333333	17.083333333333332	7.25	0.95	8.5	1.15	9.533333333333331
-1.2833333333333334	-1.7833333333333334	8.15	3.6666666666666665	8.066666666666666	5.316666666666666	9.333333333333334	5.45
-0.5	-1.55	7.966666666666667	8.016666666666667	7.35	8.133333333333333	8.266666666666667	9.566666666666666
-0.75	-0.6833333333333333	6.666666666666667	6.7	5.516666666666667	6.433333333333334	7.333333333333333	7.383333333333334
-0.5833333333333334	-0.5333333333333333	1.8333333333333333	7.15	1.8166666666666669	7.3	2.4166666666666665	7.683333333333334
-0.8666666666666667	-0.8	6.966666666666667	6.966666666666667	7.283333333333333	7.233333333333333	7.766666666666667	7.766666666666667
-0.5	-0.45	5.666666666666667	8.233333333333333	5.216666666666667	7.9	6.083333333333333	8.683333333333334
-0.4166666666666667	-0.8	2.95	6.583333333333333	2.7333333333333334	6.533333333333333	3.3666666666666667	7.383333333333334
-1.9333333333333331	0.2333333333333333	6.85	7.766666666666667	7.15	7.05	8.633333333333333	7.533333333333333
-0.4166666666666667	-0.35	3.2	8.05	2.15	7.583333333333333	3.533333333333333	8.4
-0.8666666666666667	-0.8	4.883333333333334	8.466666666666667	4.3	8.55	5.7	9.266666666666667
-0.05	0.0833333333333333	2.533333333333333	7.55	1.5833333333333333	7.083333333333333	2.583333333333333	7.466666666666667
-0.85	-0.6333333333333333	2.783333333333333	8.533333333333333	2.3833333333333333	8.733333333333333	3.633333333333333	9.166666666666666
1.5333333333333334	-1.45	4.566666666666666	10.25	2.75	10.633333333333333	3.033333333333333	11.7
0.3833333333333333	-1.1333333333333333	2.0166666666666666	7.9	1.1666666666666667	8.283333333333333	1.6333333333333333	9.033333333333331
0.5333333333333333	-0.85	4.2	8.183333333333334	1.0333333333333334	8.016666666666667	3.6666666666666665	9.033333333333331
2.3666666666666667	-0.55	4.816666666666666	7.783333333333333	1.3	7.316666666666666	2.45	8.333333333333334
-0.8333333333333334	-0.65	1.8	9.433333333333334	1.6166666666666667	9.683333333333334	2.6333333333333333	10.083333333333334
1.8166666666666669	0.2	3.983333333333333	7.816666666666666	0.8666666666666667	7.133333333333334	1.8333333333333333	7.616666666666666
0.3333333333333333	-0.9333333333333332	1.1	7.95	0.2	7.783055555555555	0.7666666666666667	8.883333333333333
0.25	-1.25	2.083333333333333	6.033333333333333	1.7	6.55	1.8333333333333333	7.283333333333333
1.4333333333333331	-1.0333333333333334	4.95	3.933333333333333	2.283333333333333	4.516666666666667	3.5166666666666666	4.966666666666667
-0.0666666666666666	-0.9166666666666666	4.866666666666666	8.1	2.3666666666666667	8.466666666666667	3.6166666666666663	9.016666666666667
-1.0833333333333333	-0.7833333333333333	5.366666666666666	9.0	5.083333333333333	8.9	6.3	9.783333333333331
-0.4666666666666667	-0.0166666666666666	4.9	4.55	4.0	4.166666666666667	5.283333333333333	4.566666666666666
-1.3833333333333333	1.5333333333333334	2.833333333333333	6.516666666666667	2.816666666666667	4.366666666666666	4.15	4.983333333333333
0.6333333333333333	-0.6166666666666667	0.8333333333333334	7.916666666666667	0.0666666666666666	7.95	0.2	8.533333333333333
2.566666666666667	-0.0333333333333333	4.516666666666667	8.85	1.8	8.433333333333334	1.95	8.883333333333333
-0.0833333333333333	-0.2833333333333333	6.6	8.033333333333333	5.516666666666667	7.366666666666666	6.65	8.316666666666666
-0.9666666666666668	-0.6666666666666666	1.7333333333333334	3.466666666666667	1.5166666666666666	3.8666666666666663	2.7	4.133333333333334
0.6166666666666667	1.85	5.983333333333333	9.066666666666666	4.25	5.95	5.3	7.216666666666667
-1.4666666666666666	-1.3833333333333333	0.95	7.75	1.4333333333333331	8.866666666666667	2.4166666666666665	9.133333333333333
-0.15	0.0	3.183333333333333	10.983333333333333	2.533333333333333	10.4	3.333333333333333	10.983333333333333
-0.1166666666666666	-1.5666666666666669	2.183333333333333	7.633333333333334	1.45	8.683333333333334	2.3	9.2
-0.75	0.4833333333333333	-0.0833333333333333	8.683333333333334	0.4333333333333333	7.783333333333333	0.6666666666666666	8.2
0.2166666666666666	0.0833333333333333	6.15	9.15	5.3	8.5	5.933333333333334	9.066666666666666
-0.55	1.4	4.266666666666667	9.2	1.95	7.283333333333333	4.816666666666666	7.8
0.7166666666666667	1.8	5.116666666666666	5.033333333333333	2.833333333333333	3.2	4.4	3.2333333333333334
0.6	0.6666666666666666	2.466666666666667	8.583333333333334	0.6666666666666666	7.383333333333334	1.8666666666666667	7.916666666666667
-0.1666666666666666	-0.05	0.5333333333333333	9.9	0.1166666666666666	9.366666666666667	0.7	9.95
3.783333333333333	-2.2666666666666666	7.266666666666667	2.0	0.4833333333333333	3.2666666666666666	2.7333333333333334	4.266666666666667
-0.0166666666666666	-1.3	2.65	8.7	1.0333333333333334	8.883333333333333	2.6666666666666665	10.0
1.9333333333333331	-1.1666666666666667	3.85	8.966666666666667	1.3	9.116666666666667	1.55	10.133333333333333
0.35	0.4333333333333333	10.366666666666667	10.116666666666667	8.616666666666667	8.833333333333334	10.016666666666667	9.683333333333334
1.6333333333333333	-1.0333333333333334	4.183333333333334	10.55	0.2333333333333333	10.85	2.55	11.583333333333334
0.25	-0.6333333333333333	6.133333333333334	5.733333333333333	5.416666666666667	5.7	5.8	6.366666666666666
-2.066666666666667	-3.1	4.7	7.283333333333333	5.666666666666667	9.466666666666669	6.766666666666667	10.383333333333333
4.95	-0.3	5.333333333333333	7.883333333333334	0.15	7.733333333333333	0.3833333333333333	8.183333333333334
2.083333333333333	-0.3666666666666666	6.066666666666666	10.133333333333333	3.283333333333333	9.85	3.983333333333333	10.5
1.6666666666666667	-1.25	5.8	3.9	1.9666666666666663	4.916666666666667	4.133333333333334	5.15
1.7166666666666666	-0.8333333333333334	4.216666666666667	9.716666666666669	1.1	10.016666666666667	2.5	10.55
-0.6166666666666667	-0.6833333333333333	1.45	10.216666666666669	1.3666666666666667	10.1	1.9833333333333332	10.9
-1.2666666666666666	-1.1	10.416666666666666	10.183333333333334	9.35	10.516666666666667	11.683333333333334	11.283333333333331
0.35	-0.9	5.616666666666666	5.65	4.5	5.9	5.166666666666667	6.55
-0.5166666666666667	-1.5833333333333333	3.883333333333333	9.3	3.4833333333333334	10.1	4.4	10.883333333333333
0.0666666666666666	1.1666666666666667	4.3	12.233333333333333	2.316666666666667	9.566666666666666	4.166666666666667	11.066666666666666
-0.0666666666666666	-0.5166666666666667	5.083333333333333	11.283333333333331	4.05	10.833333333333334	5.066666666666666	11.8
-0.4833333333333333	-0.8833333333333333	5.266666666666667	8.466666666666667	4.116666666666666	8.833333333333334	5.4	9.35
0.5	-0.0333333333333333	7.0	7.066666666666666	4.516666666666667	6.8	6.216666666666667	7.1
-1.4666666666666666	-1.25	1.4166666666666667	8.35	2.25	9.05	2.816666666666667	9.6
-1.1666666666666667	-0.7833333333333333	5.533333333333333	8.266666666666667	5.75	8.216666666666667	6.583333333333333	9.05
1.9	-0.0666666666666666	3.533333333333333	8.6	1.3666666666666667	8.15	1.6333333333333333	8.666666666666666
0.2666666666666666	-0.1333333333333333	1.6166666666666667	9.3	0.8166666666666667	8.45	1.35	9.433333333333334
-0.4166666666666667	-0.7	6.916666666666667	8.333333333333334	5.7	8.183333333333334	7.333333333333333	9.033333333333331
0.45	-0.9833333333333332	3.2333333333333334	7.416666666666667	1.65	7.766666666666667	2.683333333333333	8.4
-1.4666666666666666	-1.2	4.033333333333333	7.233333333333333	4.316666666666666	7.666666666666667	5.416666666666667	8.433333333333334
-0.2333333333333333	-1.4166666666666667	3.2	8.95	2.1166666666666667	9.466666666666669	3.433333333333333	10.366666666666667
-0.7	-1.8833333333333333	4.033333333333333	7.216666666666667	2.6666666666666665	8.15	4.733333333333333	9.1
-1.1333333333333333	-1.3333333333333333	5.283333333333333	7.616666666666666	4.433333333333334	8.333333333333334	5.666666666666667	8.95
1.65	-0.05	8.416666666666666	8.5	5.016666666666667	8.116666666666667	6.6	8.55
0.0833333333333333	-1.5833333333333333	0.7833333333333333	8.8	0.4333333333333333	9.666666666666666	0.6833333333333333	10.383333333333333
1.8333333333333333	-0.65	3.2	7.233333333333333	1.1	7.6	1.3666666666666667	7.883333333333334
0.8666666666666667	-1.4666666666666666	6.066666666666666	6.066666666666666	4.516666666666667	7.166666666666667	5.2	7.533333333333333
-1.2333333333333334	-0.8	1.5833333333333333	8.766666666666667	2.2333333333333334	9.166666666666666	2.816666666666667	9.566666666666666
2.6333333333333333	-1.7333333333333334	6.916666666666667	7.9	3.3666666666666667	8.616666666666667	4.283333333333333	9.633333333333333
-0.8666666666666667	-0.9833333333333332	1.2	6.883333333333334	1.4	7.533333333333333	2.066666666666667	7.866666666666666
-0.6333333333333333	-0.4833333333333333	1.3833333333333333	7.283333333333333	0.7166666666666667	7.433333333333334	2.0166666666666666	7.766666666666667
-1.0	-0.8166666666666667	1.8	8.666666666666666	2.3	8.75	2.8	9.483333333333333
-0.9333333333333332	-0.4833333333333333	5.016666666666667	8.6	4.833333333333333	8.366666666666667	5.833333333333333	9.083333333333334
-1.0333333333333334	-1.2166666666666666	5.866666666666666	8.183333333333334	5.816666666666666	8.45	6.816666666666666	9.4
2.25	-0.5333333333333333	3.5	10.766666666666667	1.1	9.916666666666666	1.25	11.3
-0.6833333333333333	-0.5833333333333334	0.9666666666666668	8.7	0.7166666666666667	8.75	1.65	9.283333333333331
-2.0	-0.25	5.716666666666667	10.683333333333334	7.083333333333333	10.566666666666666	7.716666666666667	10.933333333333334
-0.85	-0.6833333333333333	7.183333333333334	7.183333333333334	7.316666666666666	7.666666666666667	7.966666666666667	7.866666666666666
-1.3166666666666669	-0.5833333333333334	9.1	7.266666666666667	7.5	6.85	9.583333333333334	7.85
-2.4	-2.2333333333333334	6.816666666666666	7.666666666666667	8.75	9.05	9.216666666666669	9.9
0.05	-1.2166666666666666	9.133333333333333	7.0	7.95	8.166666666666666	8.8	8.216666666666667
-1.65	-1.4666666666666666	6.966666666666667	7.016666666666667	8.05	8.433333333333334	8.616666666666667	8.483333333333333
-1.8166666666666669	-1.5333333333333334	6.883333333333334	6.9	7.65	8.35	8.7	8.433333333333334
-1.9	-1.6	7.0	6.966666666666667	8.516666666666667	8.2	8.8	8.566666666666666
-2.683333333333333	-2.3833333333333333	7.733333333333333	7.75	8.983333333333333	10.1	10.416666666666666	10.133333333333333
-1.5833333333333333	-1.3666666666666667	7.033333333333333	7.083333333333333	6.9	7.783333333333333	7.683333333333334	8.45
-2.5166666666666666	-2.183333333333333	6.933333333333334	6.966666666666667	8.566666666666666	9.116666666666667	9.45	9.15
-1.7666666666666666	-1.5	6.95	6.983333333333333	7.783333333333333	8.45	8.716666666666667	8.483333333333333
-1.8666666666666667	-1.55	6.966666666666667	6.983333333333333	8.1	8.183333333333334	8.75	8.533333333333333
-1.6833333333333331	-1.3666666666666667	6.833333333333333	6.866666666666666	7.55	8.066666666666666	8.516666666666667	8.233333333333333
-0.9833333333333332	-1.3166666666666669	7.166666666666667	7.183333333333334	7.416666666666667	8.3	7.916666666666667	8.5
-1.6666666666666667	-2.033333333333333	7.916666666666667	7.933333333333334	8.55	9.583333333333334	9.55	9.966666666666669
-2.833333333333333	-2.683333333333333	7.066666666666666	6.95	8.683333333333334	9.433333333333334	9.833333333333334	9.633333333333333
-1.9166666666666667	-1.6166666666666667	6.733333333333333	6.75	7.783333333333333	8.266666666666667	8.65	8.366666666666667
-1.9666666666666663	-1.5	6.916666666666667	6.933333333333334	8.1	8.4	8.883333333333333	8.433333333333334
-1.8	-1.7333333333333334	6.933333333333334	6.9	8.033333333333333	8.6	8.733333333333333	8.633333333333333
-1.9833333333333332	-1.5	6.816666666666666	6.85	7.166666666666667	8.316666666666666	8.8	8.35
-1.2166666666666666	-1.15	7.85	7.85	8.116666666666667	8.95	9.066666666666666	9.0
-3.6666666666666665	-3.6166666666666663	6.733333333333333	6.766666666666667	9.833333333333334	10.166666666666666	10.4	10.383333333333333
-1.85	-1.55	6.7	6.733333333333333	7.483333333333333	8.233333333333333	8.55	8.283333333333333
-1.0833333333333333	-1.4166666666666667	6.85	6.883333333333334	7.35	8.133333333333333	7.933333333333334	8.3
-1.9	-1.6166666666666667	7.333333333333333	7.366666666666666	8.216666666666667	8.766666666666667	9.2	8.983333333333333
-1.5166666666666666	-1.45	8.05	8.666666666666666	8.85	9.033333333333331	9.4	10.116666666666667
-2.1333333333333333	-2.2666666666666666	6.683333333333334	6.683333333333334	7.366666666666666	8.55	7.7	8.95
-1.65	-1.75	6.85	6.883333333333334	7.516666666666667	8.45	8.5	8.633333333333333
-1.3333333333333333	-1.1333333333333333	7.033333333333333	7.066666666666666	7.516666666666667	8.0	8.366666666666667	8.2
-1.75	-1.5666666666666669	7.0	6.783333333333333	7.516666666666667	8.316666666666666	8.75	8.35
-1.8833333333333333	-1.6166666666666667	7.05	7.916666666666667	7.966666666666667	8.666666666666666	8.933333333333334	9.533333333333331
-1.35	-1.1	9.3	8.616666666666667	9.1	9.35	10.15	9.716666666666669
-3.6666666666666665	-3.4	8.866666666666667	7.3	10.516666666666667	10.4	12.366666666666667	10.7
-1.9833333333333332	-1.6666666666666667	6.733333333333333	6.75	7.983333333333333	8.383333333333333	8.716666666666667	8.416666666666666
-2.1166666666666667	-1.75	7.116666666666666	6.8	8.733333333333333	8.516666666666667	9.233333333333333	8.55
-2.1	-1.65	6.95	6.966666666666667	7.9	8.583333333333334	9.05	8.616666666666667
-1.7333333333333334	-1.2833333333333334	6.866666666666666	6.883333333333334	7.833333333333333	8.116666666666667	8.566666666666666	8.166666666666666
-0.7	-0.4833333333333333	7.6	7.633333333333334	7.733333333333333	8.083333333333334	8.3	8.116666666666667
-0.5666666666666667	-0.3333333333333333	8.85	8.866666666666667	8.616666666666667	8.616666666666667	9.383333333333333	9.2
-0.5166666666666667	-2.05	7.016666666666667	6.483333333333333	6.45	8.066666666666666	7.533333333333333	8.533333333333333
-1.0	-2.15	6.016666666666667	6.2	6.783333333333333	7.833333333333333	7.016666666666667	8.35
-0.7833333333333333	-1.5166666666666666	5.533333333333333	6.683333333333334	6.116666666666666	7.65	6.25	8.2
-0.8333333333333334	-2.5166666666666666	5.033333333333333	4.983333333333333	5.2	6.65	5.866666666666666	7.5
-1.8666666666666667	-2.4166666666666665	7.166666666666667	7.35	8.55	9.483333333333333	9.033333333333331	9.766666666666667
-0.8333333333333334	-2.0166666666666666	5.883333333333334	6.233333333333333	6.55	7.583333333333333	6.716666666666667	8.25
-1.4166666666666667	-2.683333333333333	6.516666666666667	6.516666666666667	7.316666666666666	8.533333333333333	7.883333333333334	9.2
-1.25	-1.2	4.733333333333333	6.4	5.6	7.3	5.983333333333333	7.6
2.4166666666666665	2.6333333333333333	8.166666666666666	8.166666666666666	4.616666666666666	5.166666666666667	5.666666666666667	5.533333333333333
0.5166666666666667	0.8333333333333334	7.45	7.066666666666666	5.483333333333333	5.9	6.933333333333334	6.233333333333333
2.2666666666666666	2.333333333333333	11.566666666666666	9.116666666666667	7.433333333333334	6.366666666666666	8.883333333333333	6.783333333333333
-0.0666666666666666	2.083333333333333	8.2	8.25	6.05	5.716666666666667	7.65	6.166666666666667
1.1	8.733333333333333	1.4333333333333331	13.783333333333331	0.1666666666666666	4.2	0.3333333333333333	5.05
4.15	4.466666666666667	7.85	7.866666666666666	3.35	3.3666666666666667	3.7	3.4
2.966666666666667	3.033333333333333	10.316666666666666	7.983333333333333	5.2	4.85	6.333333333333333	4.95
1.0833333333333333	1.4333333333333331	9.833333333333334	9.85	7.633333333333334	7.866666666666666	8.7	8.416666666666666
1.2	1.5166666666666666	9.383333333333333	9.116666666666667	7.233333333333333	7.566666666666666	8.116666666666667	7.6
5.9	5.95	13.35	9.45	5.733333333333333	3.433333333333333	6.616666666666666	3.5
3.966666666666667	4.4	13.116666666666667	11.85	8.233333333333333	6.9	9.15	7.15
2.5166666666666666	7.416666666666667	12.95	12.616666666666667	8.533333333333333	4.583333333333333	9.7	5.2
1.4166666666666667	1.5666666666666669	7.233333333333333	7.1	4.7	5.2	5.816666666666666	5.533333333333333
0.6666666666666666	0.9	7.266666666666667	8.533333333333333	6.383333333333334	6.933333333333334	6.6	7.633333333333334
2.45	1.9166666666666667	12.683333333333334	7.966666666666667	6.5	5.6	10.1	6.05
2.9166666666666665	3.2	9.9	9.133333333333333	6.633333333333334	5.85	6.983333333333333	5.933333333333334
-5.433333333333334	3.283333333333333	12.15	12.116666666666667	9.433333333333334	7.933333333333334	16.45	8.833333333333334
1.7666666666666666	3.033333333333333	10.433333333333334	8.483333333333333	6.233333333333333	4.933333333333334	6.833333333333333	5.45
0.5333333333333333	0.3333333333333333	8.116666666666667	4.8	7.116666666666666	4.35	7.583333333333333	4.466666666666667
-1.55	0.4833333333333333	10.633333333333333	3.9166666666666665	9.616666666666667	3.4	12.183333333333334	3.433333333333333
-0.35	0.4833333333333333	11.083333333333334	10.683333333333334	10.933333333333334	9.483333333333333	11.433333333333334	10.2
0.75	2.55	9.533333333333331	9.383333333333333	6.883333333333334	6.733333333333333	8.633333333333333	6.833333333333333
-1.45	2.2333333333333334	7.766666666666667	8.4	8.45	5.733333333333333	9.216666666666669	6.166666666666667
1.1666666666666667	1.55	17.25	4.666666666666667	11.6	2.95	14.716666666666669	3.1166666666666667
0.7	2.75	12.566666666666666	8.433333333333334	9.383333333333333	5.65	11.033333333333331	5.683333333333334
0.1833333333333333	2.6	8.05	7.8	4.95	4.783333333333333	7.05	5.2
0.6166666666666667	1.55	8.25	8.016666666666667	5.85	6.283333333333333	7.633333333333334	6.466666666666667
0.3166666666666666	0.5666666666666667	8.133333333333333	8.066666666666666	7.1	7.166666666666667	7.816666666666666	7.5
-1.5166666666666666	1.1166666666666667	11.266666666666667	7.266666666666667	7.716666666666667	5.983333333333333	10.683333333333334	6.15
-0.4833333333333333	0.4666666666666667	11.6	7.716666666666667	11.016666666666667	7.066666666666666	12.016666666666667	7.25
0.3333333333333333	2.45	9.633333333333333	9.333333333333334	6.033333333333333	6.433333333333334	9.3	6.883333333333334
0.0166666666666666	0.3666666666666666	10.35	8.133333333333333	8.2	7.65	10.333333333333334	7.766666666666667
1.35	1.6666666666666667	9.083333333333334	8.583333333333334	5.616666666666666	6.033333333333333	7.116666666666666	6.916666666666667
2.783333333333333	2.833333333333333	20.5	11.883333333333333	10.8	8.55	14.533333333333331	9.05
8.183333333333334	8.333333333333334	14.083333333333334	13.9	5.466666666666667	5.266666666666667	5.8	5.566666666666666
11.616666666666667	11.75	15.583333333333334	15.583333333333334	3.65	3.783333333333333	3.966666666666667	3.8333333333333335
7.183333333333334	7.516666666666667	16.066666666666666	16.066666666666666	7.483333333333333	7.783333333333333	8.516666666666667	8.55
-0.1	0.1166666666666666	10.15	10.15	6.9	9.766666666666667	7.866666666666666	10.033333333333331
7.833333333333333	7.933333333333334	13.983333333333333	15.066666666666666	5.666666666666667	6.7	6.05	7.133333333333334
6.983333333333333	7.083333333333333	12.7	12.7	4.35	5.25	5.716666666666667	5.616666666666666
0.3333333333333333	0.5	10.316666666666666	10.083333333333334	8.8	8.816666666666666	9.883333333333333	9.583333333333334
7.383333333333334	8.316666666666666	16.0	15.6	7.833333333333333	6.85	8.533333333333333	7.283333333333333
8.75	9.0	15.95	15.816666666666666	6.816666666666666	6.533333333333333	7.133333333333334	6.816666666666666
-0.7666666666666667	-0.7	8.1	8.116666666666667	7.9	8.316666666666666	8.8	8.816666666666666
1.3	-0.2	3.35	3.966666666666667	1.9166666666666667	3.583333333333333	2.05	4.166666666666667
8.15	8.483333333333333	15.916666666666666	15.9	7.183333333333334	7.2	7.766666666666667	7.416666666666667
-0.2666666666666666	4.55	9.533333333333331	9.316666666666666	9.516666666666667	4.733333333333333	9.716666666666669	4.766666666666667
3.966666666666667	4.566666666666666	9.966666666666669	9.95	5.216666666666667	5.35	6.0	5.383333333333334
7.683333333333334	8.283333333333333	15.616666666666667	12.45	7.266666666666667	4.133333333333334	7.9	4.166666666666667
7.366666666666666	7.566666666666666	11.616666666666667	11.633333333333333	3.0166666666666666	3.7666666666666666	4.25	4.066666666666666
-0.4333333333333333	7.8	4.366666666666666	12.95	3.2333333333333334	5.066666666666666	4.7	5.15
7.45	8.183333333333334	15.483333333333333	14.35	6.45	6.133333333333334	7.75	6.166666666666667
7.383333333333334	8.583333333333334	15.933333333333334	15.933333333333334	6.766666666666667	7.3	8.2	7.35
-4.2	-3.3833333333333333	4.95	4.966666666666667	8.683333333333334	7.966666666666667	9.033333333333331	8.35
0.3666666666666666	0.8833333333333333	6.033333333333333	5.966666666666667	4.583333333333333	4.583333333333333	5.6	5.083333333333333
-1.1166666666666667	-0.95	5.233333333333333	5.666666666666667	4.316666666666666	5.533333333333333	5.516666666666667	6.616666666666666
-2.716666666666667	-2.466666666666667	4.95	4.933333333333334	6.566666666666666	7.05	7.6	7.4
-0.3666666666666666	1.6666666666666667	11.716666666666669	7.416666666666667	8.533333333333333	5.383333333333334	12.0	5.75
-1.8333333333333333	-1.6166666666666667	7.65	7.616666666666666	8.766666666666667	8.766666666666667	9.4	9.233333333333333
-0.1833333333333333	-0.1333333333333333	7.033333333333333	6.75	5.716666666666667	6.283333333333333	7.166666666666667	6.883333333333334
1.0666666666666669	1.2666666666666666	9.333333333333334	9.333333333333334	7.783333333333333	7.683333333333334	8.15	8.066666666666666
0.4666666666666667	0.6333333333333333	6.85	6.866666666666666	5.466666666666667	5.766666666666667	6.05	6.233333333333333
7.966666666666667	11.683333333333334	15.616666666666667	15.616666666666667	6.866666666666666	3.9	7.416666666666667	3.933333333333333
8.8	11.9	15.45	15.066666666666666	5.466666666666667	3.0166666666666666	6.3	3.1666666666666665
7.233333333333333	7.566666666666666	14.733333333333333	13.133333333333333	5.95	5.5	7.366666666666666	5.566666666666666
8.566666666666666	11.05	14.083333333333334	14.083333333333334	4.216666666666667	3.0	5.333333333333333	3.033333333333333
1.6166666666666667	1.95	6.916666666666667	6.916666666666667	3.583333333333333	4.716666666666667	4.3	4.966666666666667
-0.2	1.35	7.9	7.683333333333334	6.733333333333333	5.95	7.8	6.333333333333333
-1.5833333333333333	0.2333333333333333	9.383333333333333	8.8	6.516666666666667	8.05	9.416666666666666	8.566666666666666
1.7666666666666666	0.6166666666666667	8.433333333333334	8.416666666666666	5.833333333333333	6.8	6.516666666666667	7.8
7.633333333333334	7.883333333333334	14.7	14.716666666666669	6.583333333333333	6.466666666666667	6.933333333333334	6.833333333333333
6.983333333333333	7.366666666666666	12.0	12.016666666666667	4.366666666666666	4.433333333333334	5.016666666666667	4.65
7.983333333333333	8.133333333333333	15.066666666666666	14.483333333333333	5.966666666666667	6.033333333333333	6.383333333333334	6.35
0.4166666666666667	2.0	5.983333333333333	6.0	3.8666666666666663	3.766944444444445	5.566666666666666	4.000277777777778
1.1	1.8833333333333333	7.533333333333333	8.066666666666666	3.9	5.766666666666667	5.0	6.183333333333334
-0.15	1.8333333333333333	9.933333333333334	9.966666666666669	8.75	8.0	10.083333333333334	8.133333333333333
7.8	8.016666666666667	15.333333333333334	14.083333333333334	5.966666666666667	6.033333333333333	6.833333333333333	6.066666666666666
1.5	-0.0166666666666666	8.516666666666667	8.533333333333333	6.15	7.683333333333334	6.633333333333334	8.55
2.05	0.0833333333333333	9.766666666666667	6.95	7.366666666666666	6.383333333333334	7.616666666666666	6.866666666666666
7.466666666666667	8.4	14.15	13.733333333333333	6.35	5.3	6.683333333333334	5.333333333333333
6.966666666666667	7.0	11.95	12.15	4.216666666666667	4.216666666666667	4.883333333333334	5.15
2.0	0.9833333333333332	9.0	9.216666666666669	5.883333333333334	7.433333333333334	6.666666666666667	8.233333333333333
0.6166666666666667	0.7166666666666667	9.8	9.783333333333331	7.4	8.516666666666667	8.233333333333333	9.066666666666666
-1.15	-0.8166666666666667	9.283333333333331	10.3	8.25	10.566666666666666	9.733333333333333	11.116666666666667
8.2	8.35	14.516666666666667	12.4	5.383333333333334	4.016666666666667	5.966666666666667	4.05
8.316666666666666	7.716666666666667	13.883333333333333	12.416666666666666	4.066666666666666	4.15	5.083333333333333	4.7
0.8333333333333334	0.9333333333333332	8.55	8.066666666666666	6.266666666666667	5.85	7.55	7.133333333333334
0.7333333333333333	1.1333333333333333	10.083333333333334	8.45	7.45	7.016666666666667	8.916666666666666	7.316666666666666
7.916666666666667	8.166666666666666	14.333333333333334	14.35	6.0	5.816666666666666	6.35	6.183333333333334
-0.8	0.15	8.433333333333334	4.516666666666667	7.433333333333334	4.333333333333333	9.133333333333333	4.366666666666666
0.65	0.7333333333333333	8.733333333333333	9.15	5.516666666666667	7.633333333333334	6.75	8.416666666666666
-0.1333333333333333	0.1333333333333333	9.1	9.25	6.733333333333333	8.183333333333334	8.383333333333333	9.116666666666667
7.483333333333333	6.916666666666667	10.9	11.8	3.0	4.233333333333333	3.2666666666666666	4.883333333333334
-0.9	-0.55	10.883333333333333	10.55	10.75	10.683055555555557	11.65	11.1
0.8333333333333334	1.2333333333333334	6.816666666666666	8.016666666666667	3.7	6.35	5.116666666666666	6.783333333333333
-1.0166666666666666	-0.1333333333333333	7.833333333333333	7.833333333333333	4.166666666666667	6.933333333333334	6.85	7.966666666666667
-1.3	-0.7333333333333333	8.733333333333333	4.566666666666666	7.983333333333333	5.25	9.916666666666666	5.3
8.283333333333333	8.533333333333333	15.85	15.85	7.0	6.633333333333334	7.416666666666667	7.316666666666666
8.45	8.533333333333333	14.616666666666667	14.6	5.683333333333334	5.85	6.166666666666667	6.066666666666666
-0.3	-0.15	10.516666666666667	10.533333333333331	8.566666666666666	10.416666666666666	9.15	10.683333333333334
-1.75	-2.25	6.283333333333333	6.283333333333333	7.2	7.9	8.033333333333333	8.533333333333333
-1.9333333333333331	-1.35	6.683333333333334	6.716666666666667	7.383333333333334	7.766666666666667	8.583333333333334	8.066666666666666
-0.3666666666666666	-0.4833333333333333	10.716666666666669	8.55	8.05	8.183333333333334	10.316666666666666	9.033333333333331
-1.8166666666666669	-1.4833333333333334	10.75	10.8	11.8	11.9	12.466666666666669	12.283333333333331
-3.1666666666666665	-1.0333333333333334	6.516666666666667	6.516666666666667	6.866666666666666	7.066666666666666	9.683333333333334	7.55
-1.4833333333333334	-1.3666666666666667	8.566666666666666	8.633333333333333	9.683333333333334	9.65	9.933333333333334	10.0
-2.1166666666666667	-1.9666666666666663	6.266666666666667	6.283333333333333	7.216666666666667	8.016666666666667	8.366666666666667	8.25
-1.5833333333333333	-1.3166666666666669	6.5	6.533333333333333	6.983333333333333	7.45	8.05	7.85
-0.8666666666666667	-1.95	11.333333333333334	8.8	9.25	10.133333333333333	10.933333333333334	10.75
-2.033333333333333	-1.2666666666666666	10.25	9.183333333333334	10.033333333333331	10.183333333333334	11.983333333333333	10.45
-1.6	2.316666666666667	6.5	6.5	6.383333333333334	4.15	8.1	4.183333333333334
-1.4166666666666667	-0.0333333333333333	6.516666666666667	6.516666666666667	7.2	6.45	7.933333333333334	6.55
-0.3833333333333333	-0.6	6.516666666666667	6.566666666666666	6.066666666666666	6.733333333333333	6.9	7.166666666666667
-2.8	-2.25	6.416666666666667	6.416666666666667	8.183333333333334	8.216666666666667	9.116666666666667	8.666666666666666
-2.716666666666667	-2.45	6.666666666666667	6.733333333333333	8.766666666666667	8.983333333333333	9.383333333333333	9.183333333333334
-2.1333333333333333	0.55	8.316666666666666	7.866666666666666	8.4	6.583333333333333	10.366666666666667	7.316666666666666
-1.6333333333333333	-0.5833333333333334	9.0	9.033333333333331	9.533333333333331	9.416666666666666	10.6	9.616666666666667
-0.7166666666666667	-0.45	6.583333333333333	6.6	6.666666666666667	6.716666666666667	7.3	7.05
-2.5	-1.9833333333333332	6.616666666666666	6.616666666666666	8.016666666666667	8.016666666666667	9.116666666666667	8.6
-1.9	-2.6333333333333333	6.516666666666667	6.5	7.45	8.116666666666667	8.383333333333333	9.133333333333333
-1.9166666666666667	-2.3666666666666667	6.533333333333333	6.583333333333333	7.683333333333334	8.283333333333333	8.433333333333334	8.95
-1.1333333333333333	-2.05	6.516666666666667	6.55	6.083333333333333	7.783333333333333	7.65	8.6
-0.6166666666666667	-0.4166666666666667	9.983333333333333	6.9	8.633333333333333	7.083333333333333	9.583333333333334	7.316666666666666
-3.65	-2.8666666666666667	10.116666666666667	9.316666666666666	11.116666666666667	10.583333333333334	13.5	12.183333333333334
-0.3166666666666666	0.65	9.3	9.3	8.466666666666667	8.333333333333334	9.616666666666667	8.65
-0.75	-0.15	6.75	6.8	6.933333333333334	6.85	7.5	6.95
-1.0833333333333333	0.15	6.583333333333333	6.583333333333333	6.75	6.4	7.666666666666667	6.433333333333334
-1.5333333333333334	-1.6833333333333331	6.516666666666667	6.516666666666667	7.066666666666666	7.55	7.966666666666667	8.2
-1.35	-1.7166666666666666	6.516666666666667	6.55	7.05	7.9	7.866666666666666	8.266666666666667
-0.85	-3.1333333333333333	8.15	8.233333333333333	8.65	10.516666666666667	9.0	11.366666666666667
-0.0833333333333333	0.2333333333333333	9.166666666666666	8.85	7.016666666666667	7.466666666666667	9.166666666666666	8.616666666666667
-1.7666666666666666	-1.25	9.3	9.283333333333331	10.066666666666666	9.8	10.916666666666666	10.533333333333331
-4.05	-1.3166666666666669	9.15	9.066666666666666	8.65	9.466666666666669	13.05	10.383333333333333
-0.7666666666666667	-1.8166666666666669	6.583333333333333	6.583333333333333	6.75	7.5	7.266666666666667	8.4
-1.4333333333333331	-1.0833333333333333	6.583333333333333	6.633333333333334	6.55	7.15	7.883333333333334	7.716666666666667
-1.9333333333333331	-1.5333333333333334	8.583333333333334	8.633333333333333	8.55	9.666666666666666	10.516666666666667	10.166666666666666
-0.8833333333333333	-2.7	9.333333333333334	8.666666666666666	9.583333333333334	10.433333333333334	10.116666666666667	11.366666666666667
-0.5666666666666667	0.4	9.75	9.35	8.916666666666666	8.2	10.216666666666669	8.95
0.3333333333333333	0.9833333333333332	7.1	7.183333333333334	5.666666666666667	5.65	6.7	6.2
-1.8166666666666669	-1.1666666666666667	6.55	6.533333333333333	7.133333333333334	7.116666666666666	8.283333333333333	7.7
-1.4333333333333331	-1.0666666666666669	6.533333333333333	6.316666666666666	7.416666666666667	7.316666666666666	7.9	7.383333333333334
-1.9166666666666667	-0.1833333333333333	6.666666666666667	6.666666666666667	7.433333333333334	6.7	8.583333333333334	6.85
-1.7333333333333334	-1.6666666666666667	6.516666666666667	6.516666666666667	7.616666666666666	7.483333333333333	8.066666666666666	8.183333333333334
-0.45	-1.8666666666666667	8.516666666666667	8.516666666666667	8.533333333333333	9.3	8.9	10.383333333333333
-2.466666666666667	-1.9833333333333332	9.733333333333333	9.25	9.916666666666666	10.75	12.133333333333333	11.233333333333333
-2.6666666666666665	-1.65	6.75	6.783333333333333	8.016666666666667	7.9	9.366666666666667	8.433333333333334
-1.4833333333333334	-1.2666666666666666	6.333333333333333	6.35	7.266666666666667	7.283333333333333	7.816666666666666	7.616666666666666
-1.95	-1.7166666666666666	6.516666666666667	6.516666666666667	7.666666666666667	7.966666666666667	8.383333333333333	8.233333333333333
-1.7333333333333334	-1.2	6.766666666666667	7.416666666666667	7.616666666666666	7.65	8.433333333333334	8.616666666666667
-2.55	-1.4833333333333334	6.516666666666667	6.533333333333333	7.1	7.483333333333333	9.0	8.016666666666667
-1.7333333333333334	-1.5	8.8	7.866666666666666	9.2	8.416666666666666	10.333333333333334	9.366666666666667
-1.25	-1.1833333333333331	8.316666666666666	7.216666666666667	8.383333333333333	7.933333333333334	9.466666666666669	8.4
-0.3166666666666666	0.4833333333333333	6.783333333333333	6.816666666666666	5.616666666666666	6.166666666666667	7.1	6.333333333333333
-1.2833333333333334	-1.9833333333333332	6.65	7.316666666666666	7.216666666666667	7.9	7.9	9.3
-1.9	-1.6666666666666667	9.316666666666666	9.333333333333334	10.283333333333331	10.183333333333334	11.15	11.0
-4.3	-1.0166666666666666	6.266666666666667	6.283333333333333	8.55	6.983333333333333	10.35	7.3
-0.8666666666666667	-1.1833333333333331	6.55	6.583333333333333	6.266666666666667	6.95	7.383333333333334	7.766666666666667
-1.65	-1.45	10.966666666666669	10.55	11.85	11.083333333333334	12.4	11.75
-0.8833333333333333	-0.5	8.15	8.183333333333334	8.35	8.383333333333333	9.033333333333331	8.683333333333334
-1.0	-0.5333333333333333	6.4	6.416666666666667	6.433333333333334	6.75	7.4	6.95
-1.4666666666666666	0.7833333333333333	6.516666666666667	6.55	5.916666666666667	5.516666666666667	7.983333333333333	5.766666666666667
-1.8333333333333333	-1.6166666666666667	6.533333333333333	6.533333333333333	6.666666666666667	7.5	8.366666666666667	8.15
-2.1166666666666667	-1.9666666666666663	6.5	6.55	7.533333333333333	8.283333333333333	8.616666666666667	8.516666666666667
-1.3333333333333333	-1.85	6.533333333333333	6.516666666666667	6.266666666666667	7.6	7.783333333333333	8.366666666666667
-1.9	-1.7	9.316666666666666	9.35	10.316666666666666	10.45	11.133333333333333	11.05
-0.4166666666666667	0.45	10.133333333333333	9.65	7.35	8.416666666666666	10.416666666666666	9.2
-2.4166666666666665	-2.533333333333333	6.8	7.466666666666667	7.366666666666666	8.6	9.133333333333333	10.0
-1.5166666666666666	-2.033333333333333	6.75	6.85	6.2	8.233333333333333	8.266666666666667	8.883333333333333
-2.1333333333333333	-3.35	6.766666666666667	6.783333333333333	6.366666666666666	8.933333333333334	8.816666666666666	10.133333333333333
-2.3833333333333333	-2.1666666666666665	6.766666666666667	6.766666666666667	6.166666666666667	8.666666666666666	9.15	8.933333333333334
-3.183333333333333	-0.3166666666666666	9.65	9.65	10.216666666666669	9.55	12.666666666666666	9.966666666666669
-1.5	-2.4166666666666665	6.616666666666666	6.616666666666666	5.933333333333334	8.25	8.033333333333333	9.033333333333331
-2.15	-0.5666666666666667	6.75	6.783333333333333	6.466666666666667	7.15	8.9	7.35
-2.1	-1.5166666666666666	6.8	6.833333333333333	6.466666666666667	7.6	8.816666666666666	8.35
-3.183333333333333	-3.6	6.516666666666667	6.55	6.333333333333333	9.416666666666666	9.666666666666666	10.15
-2.35	-3.05	6.75	6.816666666666666	5.85	9.016666666666667	9.1	9.866666666666667
-2.2	-2.8666666666666667	8.216666666666667	8.216666666666667	6.35	10.166666666666666	10.316666666666666	11.083333333333334
-2.1333333333333333	-0.5	8.616666666666667	9.15	7.25	8.55	10.666666666666666	9.65
-2.0	-1.2833333333333334	6.55	6.533333333333333	3.333333333333333	6.9	8.466666666666667	7.816666666666666
-2.216666666666667	-1.7333333333333334	6.4	6.4	5.633333333333334	7.766666666666667	8.583333333333334	8.133333333333333
-0.4833333333333333	-0.5333333333333333	6.8	6.766666666666667	4.95	6.516666666666667	7.15	7.3
-0.2333333333333333	-1.65	8.283333333333333	8.283333333333333	5.533333333333333	8.533333333333333	8.433333333333334	9.933333333333334
-2.2333333333333334	-2.083333333333333	8.55	8.583333333333334	7.733333333333333	9.316666666666666	10.5	10.666666666666666
-2.183333333333333	-2.083333333333333	10.083333333333334	10.133333333333333	11.7	12.05	12.25	12.216666666666669
-3.1333333333333333	-2.966666666666667	8.033333333333333	8.433333333333334	10.2	11.033333333333331	11.116666666666667	11.4
-2.283333333333333	-1.9333333333333331	7.166666666666667	7.083333333333333	8.183333333333334	8.833333333333334	9.45	9.016666666666667
-2.683333333333333	-2.466666666666667	7.3	7.983333333333333	8.816666666666666	10.05	9.983333333333333	10.45
-1.2166666666666666	-0.2666666666666666	8.366666666666667	9.583333333333334	8.45	9.8	9.583333333333334	9.85
-2.783333333333333	-2.7333333333333334	7.2	7.216666666666667	8.85	9.616666666666667	9.983333333333333	9.95
-2.2666666666666666	-2.2	10.766666666666667	10.75	9.95	12.7	11.116666666666667	12.95
-2.05	-1.9166666666666667	7.383333333333334	7.4	8.483333333333333	9.283333333333331	9.433333333333334	9.316666666666666
-1.0	-2.55	8.25	8.25	8.016666666666667	10.25	9.25	10.8
-1.35	-1.1333333333333333	8.75	8.65	8.966666666666667	9.616666666666667	10.1	9.783333333333331
-2.0166666666666666	-1.6333333333333333	6.783333333333333	6.816666666666666	7.966666666666667	8.333333333333334	8.8	8.45
-3.0	-2.933333333333333	7.266666666666667	9.366666666666667	9.916666666666666	12.116666666666667	10.266666666666667	12.3
-1.1	-0.75	10.85	10.85	10.033333333333331	11.3	11.9	11.6
-2.25	-1.9	8.45	8.45	9.516666666666667	9.533333333333331	10.65	10.35
-1.6166666666666667	-0.95	8.166666666666666	7.483333333333333	7.283333333333333	8.3	9.783333333333331	8.433333333333334
-2.2666666666666666	-0.5	9.066666666666666	10.15	9.066666666666666	10.416666666666666	11.333333333333334	10.65
-2.566666666666667	-2.433333333333333	7.283333333333333	7.316666666666666	9.483333333333333	9.633333333333333	9.766666666666667	9.75
-2.3666666666666667	-2.1333333333333333	9.1	9.133333333333333	9.383333333333333	11.233333333333333	10.966666666666669	11.266666666666667
-2.5166666666666666	-2.3	9.266666666666667	9.233333333333333	10.616666666666667	9.433333333333334	11.783333333333331	10.016666666666667
-2.066666666666667	-1.9333333333333331	7.766666666666667	9.15	9.1	10.666666666666666	9.666666666666666	11.083333333333334
-2.45	-0.8833333333333333	8.35	8.35	9.166666666666666	9.2	10.666666666666666	9.233333333333333
-3.0166666666666666	-1.0666666666666669	6.583333333333333	8.816666666666666	8.283333333333333	9.85	9.4	9.883333333333333
-1.7666666666666666	-1.6833333333333331	8.983333333333333	10.25	8.75	11.55	9.916666666666666	11.933333333333334
-1.1	-1.0166666666666666	9.6	9.666666666666666	8.566666666666666	10.566666666666666	10.333333333333334	10.683333333333334
-1.65	-1.4666666666666666	5.283333333333333	11.5	5.633333333333334	10.5	6.9	12.966666666666669
-1.9833333333333332	-2.5166666666666666	8.366666666666667	8.383333333333333	9.4	10.416666666666666	10.25	10.9
-0.55	-1.1333333333333333	8.916666666666666	8.85	8.433333333333334	9.35	9.466666666666669	9.983333333333333
-1.3	-0.8166666666666667	9.016666666666667	9.4	9.833333333333334	10.05	10.116666666666667	10.216666666666669
-1.4166666666666667	-1.3166666666666669	9.55	9.366666666666667	9.85	10.366666666666667	10.633333333333333	10.683333333333334
-0.9333333333333332	-0.3166666666666666	9.283333333333331	9.266666666666667	9.083333333333334	9.45	10.216666666666669	9.583333333333334
0.0	0.0666666666666666	8.883333333333333	8.9	7.55	8.4	8.883333333333333	8.833333333333334
0.3333333333333333	0.1666666666666666	9.3	11.366666666666667	7.516666666666667	10.6	8.966666666666667	11.2
-0.4	-1.4166666666666667	5.416666666666667	5.45	5.116666666666666	6.266666666666667	5.816666666666666	6.866666666666666
-2.25	-1.8666666666666667	7.75	8.4	9.116666666666667	9.766666666666667	10.0	10.266666666666667
-2.15	-2.066666666666667	9.083333333333334	9.133333333333333	10.8	10.866666666666667	11.233333333333333	11.2
-2.833333333333333	-2.466666666666667	8.633333333333333	8.666666666666666	8.766666666666667	10.95	10.866666666666667	11.133333333333333
-3.433333333333333	-3.333333333333333	7.65	8.383333333333333	9.816666666666666	10.983333333333333	11.033333333333331	11.716666666666669
-1.7333333333333334	-1.9833333333333332	8.566666666666666	9.433333333333334	8.55	10.916666666666666	9.966666666666669	11.416666666666666
-2.9833333333333334	-2.183333333333333	7.366666666666666	8.866666666666667	8.783333333333333	10.866666666666667	10.3	11.05
-2.3	-1.9833333333333332	8.3	9.233333333333333	9.95	10.516666666666667	10.533333333333331	11.216666666666669
-1.6	-1.5	8.883333333333333	8.9	9.233333333333333	10.1	10.316666666666666	10.4
-2.8666666666666667	-2.25	8.066666666666666	9.15	10.083333333333334	10.733333333333333	10.933333333333334	11.4
-1.9333333333333331	-1.8166666666666669	8.666666666666666	8.55	9.2	10.183333333333334	10.6	10.366666666666667
-1.65	-2.6666666666666665	8.583333333333334	8.616666666666667	8.4	10.833333333333334	10.233333333333333	11.283333333333331
-2.75	-2.6333333333333333	8.566666666666666	8.583333333333334	10.25	10.983333333333333	11.316666666666666	11.216666666666669
-1.1333333333333333	-2.466666666666667	8.783333333333333	8.966666666666667	8.816666666666666	10.733333333333333	9.916666666666666	11.433333333333334
-3.033333333333333	-2.7	9.15	9.133333333333333	10.233333333333333	11.55	12.15	11.833333333333334
-1.1833333333333331	-1.55	5.733333333333333	6.383333333333334	6.416666666666667	7.05	6.916666666666667	7.933333333333334
-3.7666666666666666	-3.633333333333333	1.5666666666666669	6.666666666666667	4.75	9.166666666666666	5.333333333333333	10.3
-2.2	-1.7833333333333334	7.366666666666666	7.35	8.683333333333334	8.933333333333334	9.566666666666666	9.133333333333333
-1.15	-1.1166666666666667	8.316666666666666	8.116666666666667	8.533333333333333	8.683333333333334	9.316666666666666	9.233333333333333
-1.3833333333333333	-1.3	6.683333333333334	6.666666666666667	7.133333333333334	7.933333333333334	8.066666666666666	7.966666666666667
-1.8666666666666667	-1.5833333333333333	5.866666666666666	5.933333333333334	7.266666666666667	7.35	7.733333333333333	7.516666666666667
-0.6666666666666666	-2.8666666666666667	5.683333333333334	5.733333333333333	6.2	7.816666666666666	6.35	8.6
-1.95	-3.4	6.1	6.133333333333334	7.833333333333333	9.216666666666669	8.05	9.533333333333331
-2.9166666666666665	-3.083333333333333	7.1	5.916666666666667	8.55	8.733333333333333	9.9	9.0
-1.15	-1.05	6.3	7.316666666666666	7.233333333333333	8.1	7.45	8.366666666666667
-0.2	-0.3833333333333333	7.183333333333334	7.216666666666667	6.716666666666667	7.3	7.233333333333333	7.6
2.1333333333333333	-2.15	11.183333333333334	3.816666666666667	6.466666666666667	5.3	7.633333333333334	5.966666666666667
-5.5	-5.0	7.0	6.383333333333334	10.35	10.55	12.316666666666666	11.383333333333333
-1.3666666666666667	-1.1333333333333333	6.966666666666667	6.85	7.55	7.666666666666667	8.25	7.983333333333333
-1.9833333333333332	-1.6333333333333333	5.733333333333333	5.766666666666667	7.166666666666667	7.366666666666666	7.683333333333334	7.4
-2.25	-2.15	1.3666666666666667	2.15	2.816666666666667	3.4166666666666665	3.6166666666666663	4.3
-1.85	-1.8	6.083333333333333	6.116666666666666	7.516666666666667	7.866666666666666	7.933333333333334	7.916666666666667
0.6666666666666666	0.0833333333333333	7.966666666666667	5.6	6.883333333333334	5.233333333333333	7.3	5.516666666666667
-0.7666666666666667	-0.5833333333333334	6.033333333333333	6.033333333333333	6.483333333333333	6.583333333333333	6.8	6.616666666666666
-2.433333333333333	-2.1	6.033333333333333	8.316666666666666	7.883333333333334	9.9	8.366666666666667	10.416666666666666
-2.333333333333333	-2.1333333333333333	8.2	8.15	7.666666666666667	9.233333333333333	8.566666666666666	10.283333333333331
-1.0	-1.15	8.233333333333333	8.233333333333333	7.85	8.816666666666666	8.716666666666667	9.383333333333333
-4.75	-3.8666666666666663	5.85	5.883333333333334	8.466666666666667	9.016666666666667	10.45	9.75
-2.566666666666667	-2.433333333333333	5.75	5.783333333333333	7.916666666666667	8.133333333333333	8.316666666666666	8.216666666666667
-2.9166666666666665	-2.716666666666667	6.45	6.466666666666667	8.2	8.6	9.116666666666667	9.183333333333334
0.75	-1.2333333333333334	6.033333333333333	6.05	3.4833333333333334	6.55	4.233333333333333	7.283333333333333
-1.2333333333333334	-2.333333333333333	6.233333333333333	6.266666666666667	6.95	8.216666666666667	7.466666666666667	8.6
-1.7333333333333334	4.616666666666666	1.35	10.583333333333334	2.6666666666666665	5.3	3.083333333333333	5.966666666666667
-0.7833333333333333	-1.55	14.8	7.316666666666666	7.133333333333334	7.816666666666666	14.766666666666667	8.866666666666667
-4.316666666666666	-2.85	18.85	14.75	14.833333333333334	14.483333333333333	22.466666666666665	16.516666666666666
-1.95	-2.6666666666666665	7.166666666666667	5.833333333333333	7.283333333333333	7.766666666666667	8.783333333333333	8.5
-12.95	-2.4166666666666665	13.683333333333334	6.283333333333333	14.2	7.999722222222222	22.35	8.7
-2.5	-2.2333333333333334	6.716666666666667	6.2	7.6	8.4	8.633333333333333	8.433333333333334
-2.8833333333333333	-2.583333333333333	6.783333333333333	6.8	9.1	9.133333333333333	9.583333333333334	9.383333333333333
-0.9	-0.7833333333333333	5.516666666666667	5.533333333333333	5.8	6.283333333333333	6.416666666666667	6.316666666666666
-2.933333333333333	-2.8833333333333333	7.516666666666667	7.45	9.383333333333333	9.816666666666666	10.283333333333331	10.333333333333334
-2.216666666666667	-2.3833333333333333	7.05	7.033333333333333	8.633333333333333	9.016666666666667	9.266666666666667	9.416666666666666
14.216666666666669	-0.9	14.95	2.783333333333333	0.35	2.6333333333333333	0.7333333333333333	3.683333333333333
-2.3833333333333333	-2.3	2.316666666666667	2.35	2.8833333333333333	3.466666666666667	3.216666666666667	4.65
-2.816666666666667	1.3166666666666669	-0.4166666666666667	5.816666666666666	0.5666666666666667	3.4166666666666665	2.2	4.5
-2.5166666666666666	-4.016666666666667	0.7666666666666667	3.3666666666666667	1.6833333333333331	4.783333333333333	2.6166666666666667	7.383333333333334
-2.216666666666667	-3.333333333333333	2.35	2.3666666666666667	2.05	3.716666666666667	2.816666666666667	5.7
-2.2333333333333334	-3.566666666666667	0.5333333333333333	0.5333333333333333	2.333333333333333	3.4166666666666665	2.7666666666666666	4.1
-1.65	-2.033333333333333	7.05	3.316666666666667	5.216666666666667	4.2	6.9	5.35
-4.583333333333333	-4.35	3.933333333333333	0.5333333333333333	3.4833333333333334	4.266666666666667	6.966666666666667	4.883333333333334
-1.8333333333333333	-2.7666666666666666	3.4833333333333334	3.4833333333333334	2.183333333333333	4.016666666666667	3.216666666666667	6.25
-0.85	2.566666666666667	7.166666666666667	7.2	4.116666666666666	3.533333333333333	5.15	4.633333333333334
-2.1666666666666665	1.1333333333333333	6.966666666666667	6.983333333333333	6.183333333333334	4.566666666666666	7.566666666666666	5.85
-1.7	-1.9333333333333331	5.5	6.25	4.116666666666666	6.25	6.383333333333334	8.183333333333334
-1.8	-1.65	6.316666666666666	6.316666666666666	4.866666666666666	6.2	6.266666666666667	7.966666666666667
-1.5166666666666666	-1.3666666666666667	6.066666666666666	6.333333333333333	6.533333333333333	7.083333333333333	7.45	7.7
-2.1333333333333333	-2.75	6.9	6.916666666666667	6.783333333333333	7.783333333333333	7.683333333333334	8.333333333333334
-2.0	-1.85	3.733333333333333	4.966666666666667	4.116666666666666	5.433333333333334	5.35	6.816666666666666
-1.8166666666666669	-1.65	2.6666666666666665	5.5	3.466666666666667	5.083333333333333	4.066666666666666	7.15
-2.0	-1.9	5.216666666666667	5.266666666666667	5.316666666666666	6.3	6.033333333333333	7.166666666666667
-2.5166666666666666	-2.783333333333333	6.733333333333333	5.733333333333333	6.333333333333333	6.966666666666667	7.616666666666666	8.516666666666667
-2.25	-2.0166666666666666	6.7	6.716666666666667	6.0	6.566666666666666	7.183333333333334	8.733333333333333
-3.1666666666666665	-3.1166666666666667	1.5166666666666666	1.5166666666666666	3.85	4.1	4.366666666666666	4.633333333333334
-2.2333333333333334	-2.033333333333333	2.0166666666666666	2.05	1.7833333333333334	3.1	3.066666666666667	4.083333333333333
-2.566666666666667	-1.2666666666666666	1.8166666666666669	2.8833333333333333	1.8833333333333333	2.2333333333333334	2.65	4.15
-2.05	-1.9333333333333331	3.216666666666667	3.216666666666667	2.8	4.316666666666666	4.533333333333333	5.15
-0.1666666666666666	3.55	6.633333333333334	7.333333333333333	3.8333333333333335	3.15	4.983333333333333	3.783333333333333
2.833333333333333	2.683333333333333	5.883333333333334	6.2	2.6666666666666665	2.9833333333333334	3.05	3.5166666666666666
-0.3333333333333333	2.55	7.65	7.666666666666667	5.183333333333334	3.966666666666667	6.016666666666667	5.116666666666666
-2.25	-2.3833333333333333	6.216666666666667	0.9	5.25	2.783333333333333	5.966666666666667	3.283333333333333
-2.3666666666666667	-2.316666666666667	5.133333333333334	1.0166666666666666	4.583333333333333	3.216666666666667	6.416666666666667	3.333333333333333
-2.0166666666666666	1.95	5.883333333333334	5.933333333333334	4.566666666666666	3.45	5.833333333333333	3.983333333333333
0.35	0.8166666666666667	7.9	7.416666666666667	5.383333333333334	6.35	7.316666666666666	6.6
-0.1833333333333333	-0.05	9.383333333333333	10.05	7.866666666666666	9.566666666666666	9.35	10.1
2.3	1.6166666666666667	11.45	11.55	5.316666666666666	9.85	8.35	9.933333333333334
6.766666666666667	0.8666666666666667	7.416666666666667	7.95	0.1333333333333333	6.983333333333333	0.65	7.083333333333333
0.6833333333333333	0.1833333333333333	7.733333333333333	7.733333333333333	3.216666666666667	7.366666666666666	5.683333333333334	7.55
-0.2333333333333333	0.0833333333333333	10.566666666666666	10.55	9.35	10.433333333333334	10.8	10.466666666666669
0.35	-0.2833333333333333	11.933333333333334	11.383333333333333	9.433333333333334	11.150277777777776	11.583333333333334	11.666666666666666
0.3666666666666666	1.2166666666666666	12.233333333333333	12.516666666666667	8.716666666666667	11.166666666666666	11.866666666666667	11.3
0.3333333333333333	1.0	9.7	9.95	7.683333333333334	8.7	9.366666666666667	8.95
-1.4	-0.9666666666666668	8.866666666666667	8.933333333333334	9.216666666666669	9.733333333333333	10.266666666666667	9.9
-2.833333333333333	-2.6666666666666665	6.25	6.283333333333333	7.0	8.483333333333333	9.083333333333334	8.95
0.6166666666666667	0.7333333333333333	10.483333333333333	10.933333333333334	8.45	9.633333333333333	9.866666666666667	10.2
-0.2	0.7166666666666667	7.216666666666667	7.183333333333334	5.083333333333333	6.433333333333334	7.416666666666667	6.466666666666667
0.4666666666666667	0.65	10.966666666666669	10.216666666666669	7.966666666666667	9.533333333333331	10.15	9.566666666666666
0.1333333333333333	0.7	7.316666666666666	7.333333333333333	4.916666666666667	6.4	7.183333333333334	6.633333333333334
0.6333333333333333	0.9	11.15	11.85	8.133333333333333	10.65	10.516666666666667	10.95
-7.2	-22.25	7.416666666666667	7.466666666666667	10.233333333333333	26.616666666666667	14.483333333333333	27.85
-0.6666666666666666	-0.1	8.133333333333333	8.65	6.716666666666667	8.216666666666667	8.766666666666667	8.75
-1.1666666666666667	-0.0166666666666666	8.1	8.15	6.783333333333333	8.099722222222223	9.016666666666667	8.166666666666666
-1.0166666666666666	-0.3	8.083333333333334	8.133333333333333	7.233333333333333	8.266666666666667	9.083333333333334	8.433333333333334
-2.4166666666666665	-1.2166666666666666	7.983333333333333	8.016666666666667	7.4	9.2	10.316666666666666	9.233333333333333
0.6333333333333333	1.1166666666666667	11.15	11.733333333333333	8.0	10.483333333333333	10.516666666666667	10.616666666666667
-1.8333333333333333	-1.2	7.35	7.083333333333333	5.616666666666666	8.25	7.266666666666667	8.283333333333333
-0.5166666666666667	0.3	8.85	13.133333333333333	8.166666666666666	12.05	9.366666666666667	12.833333333333334
-0.2833333333333333	0.4333333333333333	7.5	7.983333333333333	6.016666666666667	7.35	7.783333333333333	7.55
-0.6666666666666666	0.2666666666666666	8.2	9.033333333333331	6.433333333333334	8.583333333333334	8.866666666666667	8.766666666666667
-0.9	-0.1333333333333333	11.9	13.3	6.683333333333334	13.016666666666667	10.65	13.433333333333334
-0.0666666666666666	0.7833333333333333	9.266666666666667	9.55	7.266666666666667	8.55	9.333333333333334	8.766666666666667
-1.7833333333333334	-1.55	10.266666666666667	10.35	9.366666666666667	11.433333333333334	12.05	11.9
0.3666666666666666	0.2166666666666666	11.65	12.683333333333334	7.65	12.266666666666667	11.283333333333331	12.466666666666669
-2.2666666666666666	1.0	8.766666666666667	10.883333333333333	5.833333333333333	8.95	10.8	9.883333333333333
-1.1166666666666667	0.3333333333333333	8.616666666666667	8.716666666666667	6.916666666666667	8.266666666666667	9.733333333333333	8.383333333333333
-0.4333333333333333	-0.3666666666666666	9.533333333333331	10.2	7.733333333333333	10.15	9.966666666666669	10.566666666666666
-1.6	-0.7333333333333333	9.866666666666667	9.8	8.25	10.25	11.466666666666669	10.533333333333331
-0.1666666666666666	0.4666666666666667	7.966666666666667	7.95	6.316666666666666	7.25	8.133333333333333	7.483333333333333
-2.083333333333333	-0.7333333333333333	9.5	9.433333333333334	9.2	10.116666666666667	11.583333333333334	10.166666666666666
-1.75	-1.2333333333333334	9.55	9.483333333333333	8.833333333333334	10.683333333333334	11.3	10.716666666666669
2.1	3.083333333333333	12.133333333333333	7.666666666666667	4.916666666666667	4.55	8.8	4.583333333333333
-0.8833333333333333	-0.3166666666666666	8.5	8.833333333333334	7.966666666666667	8.95	9.266666666666667	9.15
-0.8833333333333333	-0.1333333333333333	9.666666666666666	9.166666666666666	7.533333333333333	8.8	10.55	9.3
-1.7666666666666666	-1.5666666666666669	9.15	9.3	7.1	9.95	10.916666666666666	10.866666666666667
-0.8666666666666667	1.2666666666666666	8.5	8.283333333333333	5.816666666666666	6.916666666666667	9.366666666666667	7.016666666666667
-1.5	-1.0	9.633333333333333	9.2	8.95	9.933333333333334	11.133333333333333	10.2
-1.7	-1.5833333333333333	9.283333333333331	9.833333333333334	8.483333333333333	11.016666666666667	10.983333333333333	11.416666666666666
-0.6666666666666666	0.4166666666666667	9.316666666666666	10.2	8.133333333333333	9.016666666666667	9.983333333333333	9.783333333333331
-2.95	0.6666666666666666	8.45	8.516666666666667	7.2	7.75	11.4	7.85
-1.2333333333333334	1.3166666666666669	8.2	7.0	4.133333333333334	5.55	8.716666666666667	5.683333333333334
-1.7166666666666666	1.2166666666666666	10.983333333333333	11.0	7.983333333333333	9.483333333333333	12.7	9.783333333333331
-1.8833333333333333	1.5	8.833333333333334	9.35	4.516666666666667	7.133333333333334	10.716666666666669	7.85
-0.75	0.1166666666666666	11.5	11.533333333333331	10.233333333333333	11.083333333333334	12.25	11.416666666666666
-1.5666666666666669	0.9666666666666668	11.633333333333333	11.266666666666667	7.35	9.833333333333334	13.1	10.3
0.55	0.3666666666666666	6.483333333333333	6.9	4.6	6.066666666666666	5.933333333333334	6.533333333333333
-0.5666666666666667	0.2833333333333333	8.8	8.516666666666667	7.066666666666666	8.116666666666667	9.366666666666667	8.233333333333333
-1.6833333333333331	-0.8833333333333333	6.5	7.2	6.3	7.616388888888889	8.183333333333334	8.083333333333334
0.3333333333333333	-1.6333333333333333	9.483333333333333	9.5	8.866666666666667	10.866666666666667	9.133333333333333	11.133333333333333
1.0166666666666666	-1.5833333333333333	7.983333333333333	7.866666666666666	5.8	8.016666666666667	6.766666666666667	9.45
-0.2666666666666666	-1.4833333333333334	7.766666666666667	7.8	7.783333333333333	8.7	7.983333333333333	9.283333333333331
-2.7666666666666666	-2.316666666666667	8.583333333333334	8.6	10.283333333333331	10.483333333333333	11.35	10.916666666666666
-1.2833333333333334	0.0333333333333333	8.366666666666667	4.466666666666667	8.483333333333333	4.216666666666667	9.483333333333333	4.433333333333334
-1.9166666666666667	-1.3333333333333333	8.0	8.05	9.083333333333334	9.283333333333331	9.916666666666666	9.383333333333333
-3.3	-3.1	7.266666666666667	8.85	10.083333333333334	11.483333333333333	10.566666666666666	11.95
-2.5	-2.683333333333333	8.366666666666667	8.383333333333333	10.566666666666666	10.75	10.866666666666667	11.066666666666666
-2.1166666666666667	-2.2666666666666666	8.0	8.033333333333333	9.566666666666666	10.25	10.083333333333334	10.3
-2.6666666666666665	-2.466666666666667	8.55	4.416666666666667	8.533333333333333	6.483333333333333	10.65	6.883333333333334
-2.533333333333333	-1.45	8.0	8.016666666666667	8.733333333333333	9.35	10.533333333333331	9.466666666666669
-2.716666666666667	-0.5333333333333333	8.416666666666666	8.45	9.916666666666666	8.933333333333334	11.033333333333331	8.983333333333333
-1.3	-1.2166666666666666	8.483333333333333	8.516666666666667	8.466666666666667	9.566666666666666	9.783333333333331	9.733333333333333
-0.85	-1.85	8.933333333333334	8.95	9.116666666666667	10.083333333333334	9.733333333333333	10.8
-1.6333333333333333	-3.083333333333333	8.15	8.15	8.483333333333333	9.983333333333333	9.45	11.233333333333333
-0.6	-1.85	8.133333333333333	8.1	8.45	9.416666666666666	8.733333333333333	9.95
-1.0333333333333334	-0.85	7.966666666666667	7.966666666666667	8.1	8.683333333333334	8.95	8.816666666666666
-2.0166666666666666	-1.9666666666666663	8.083333333333334	8.116666666666667	9.683333333333334	10.033333333333331	10.1	10.083333333333334
-1.8333333333333333	-1.5	7.816666666666666	7.85	8.05	9.25	9.65	9.35
-2.6666666666666665	-2.3833333333333333	7.75	7.8	9.166666666666666	9.7	10.333333333333334	10.183333333333334
-2.3666666666666667	-2.3	9.316666666666666	8.833333333333334	10.633333333333333	11.083333333333334	11.666666666666666	11.133333333333333
0.1833333333333333	-4.466666666666667	8.583333333333334	4.4	8.116666666666667	7.349722222222222	8.4	8.866666666666667
0.4166666666666667	0.4833333333333333	7.65	7.583333333333333	7.183333333333334	6.8	7.233333333333333	7.1
-0.65	-2.7666666666666666	6.583333333333333	6.6	6.8	8.333333333333334	7.233333333333333	9.366666666666667
-0.4833333333333333	-0.3333333333333333	8.116666666666667	8.133333333333333	8.45	8.25	8.6	8.466666666666667
-1.5666666666666669	-1.5166666666666666	8.366666666666667	7.866666666666666	8.55	9.2	9.9	9.383333333333333
-2.3	-2.066666666666667	9.066666666666666	9.116666666666667	10.45	11.116666666666667	11.366666666666667	11.183333333333334
-2.0	-2.833333333333333	7.9	7.95	9.65	10.583333333333334	9.9	10.783333333333331
-3.4166666666666665	-2.316666666666667	8.316666666666666	8.5	10.283333333333331	10.733333333333333	11.433333333333334	10.816666666666666
-3.45	-2.033333333333333	7.766666666666667	5.85	9.833333333333334	7.85	11.1	7.883333333333334
-2.9166666666666665	-2.333333333333333	8.466666666666667	8.483333333333333	9.783333333333331	10.45	11.333333333333334	10.816666666666666
-0.85	-0.4666666666666667	8.883333333333333	8.9	8.666666666666666	8.8	9.516666666666667	9.366666666666667
-0.9	-0.6666666666666666	8.166666666666666	8.183333333333334	7.833333333333333	8.6	8.983333333333333	8.85
-0.9666666666666668	-0.7	7.733333333333333	7.75	7.566666666666666	8.116666666666667	8.6	8.45
-0.5833333333333334	1.1666666666666667	8.416666666666666	8.416666666666666	6.95	7.083333333333333	8.95	7.25
-0.8333333333333334	-0.6666666666666666	8.816666666666666	8.833333333333334	8.016666666666667	8.733333333333333	9.55	9.5
-0.7833333333333333	-0.2333333333333333	9.15	9.083333333333334	9.083333333333334	9.033333333333331	9.816666666666666	9.31638888888889
0.35	5.25	9.65	9.65	5.166666666666667	4.233333333333333	9.2	4.4
-1.6	0.4833333333333333	9.5	9.5	8.966666666666667	8.8	11.05	9.016666666666667
-0.5666666666666667	-0.2166666666666666	9.033333333333331	9.0	6.666666666666667	8.616666666666667	9.516666666666667	9.216666666666669
-0.7	2.783333333333333	9.85	9.833333333333334	7.833333333333333	6.5	10.416666666666666	7.05
-0.9	1.85	7.983333333333333	8.0	6.383333333333334	6.0	8.6	6.15
-0.7	0.1666666666666666	9.3	9.333333333333334	8.35	8.833333333333334	9.9	9.166666666666666
-0.9666666666666668	0.2666666666666666	8.816666666666666	8.833333333333334	8.666666666666666	8.383333333333333	9.716666666666669	8.566666666666666
-0.5833333333333334	-0.1833333333333333	8.666666666666666	8.4	7.75	8.266666666666667	9.183333333333334	8.583333333333334
-1.1666666666666667	0.15	9.666666666666666	9.666666666666666	8.45	9.016666666666667	10.733333333333333	9.516666666666667
-1.3166666666666669	-1.0166666666666666	9.716666666666669	9.566666666666666	7.216666666666667	9.266666666666667	10.9	10.583333333333334
-0.5833333333333334	0.3833333333333333	8.9	8.916666666666666	6.816666666666666	8.05	9.4	8.533333333333333
-1.1166666666666667	-0.4666666666666667	7.883333333333334	7.9	7.8	8.283333333333333	9.0	8.366666666666667
-0.7166666666666667	0.3166666666666666	9.416666666666666	8.75	7.383333333333334	7.966666666666667	10.033333333333331	8.433333333333334
-1.2833333333333334	-0.8833333333333333	9.366666666666667	9.283333333333331	8.9	9.95	10.616666666666667	10.166666666666666
-1.0	-0.7833333333333333	9.8	9.75	9.666666666666666	10.283333333333331	10.7	10.533333333333331
-0.7833333333333333	-0.5166666666666667	9.416666666666666	9.433333333333334	8.366666666666667	9.65	10.116666666666667	9.95
-0.6833333333333333	-0.0833333333333333	8.35	8.116666666666667	6.6	7.65	9.0	8.2
-0.3	0.1666666666666666	8.716666666666667	8.533333333333333	7.9	8.166666666666666	8.983333333333333	8.366666666666667
-0.6	0.3166666666666666	7.6	7.616666666666666	7.183333333333334	7.166666666666667	8.15	7.3
-0.6	-0.0333333333333333	6.216666666666667	6.216666666666667	4.95	6.083333333333333	6.783333333333333	6.25
-0.7666666666666667	-0.1333333333333333	8.883333333333333	8.85	8.316666666666666	8.733333333333333	9.566666666666666	8.983333333333333
-1.8166666666666669	-1.5333333333333334	9.366666666666667	9.283333333333331	9.05	10.65	11.016666666666667	10.816666666666666
-0.7333333333333333	-0.1666666666666666	8.35	8.283333333333333	7.283333333333333	8.0	9.033333333333331	8.45
-1.1833333333333331	0.1166666666666666	9.133333333333333	9.133333333333333	8.016666666666667	8.55	10.233333333333333	9.016666666666667
-1.4166666666666667	0.8166666666666667	9.016666666666667	9.033333333333331	7.966666666666667	8.066666666666666	10.4	8.216666666666667
0.65	0.35	8.516666666666667	8.5	6.9	7.9	7.8	8.15
-1.4	0.85	8.733333333333333	8.75	7.266666666666667	7.55	10.0	7.9
1.0	3.283333333333333	9.716666666666669	6.733333333333333	4.0	3.283333333333333	7.616666666666666	3.45
-1.6666666666666667	-1.0666666666666669	5.516666666666667	5.5	4.75	6.1	7.133333333333334	6.566666666666666
-0.85	1.15	8.05	8.066666666666666	6.533333333333333	6.566666666666666	8.866666666666667	6.916666666666667
0.0833333333333333	0.3333333333333333	10.15	10.233333333333333	7.05	9.0	9.95	9.9
2.8833333333333333	2.2666666666666666	8.483333333333333	8.483333333333333	4.866666666666666	5.983333333333333	5.566666666666666	6.216666666666667
1.2166666666666666	4.083333333333333	9.883333333333333	9.9	6.116666666666666	5.75	8.633333333333333	5.816666666666666
-0.7333333333333333	-0.1166666666666666	9.45	9.416666666666666	8.333333333333334	9.1	10.066666666666666	9.533333333333331
-1.1166666666666667	-0.6333333333333333	8.583333333333334	8.533333333333333	8.066666666666666	8.983333333333333	9.6	9.166666666666666
-1.6666666666666667	-1.0333333333333334	7.766666666666667	7.55	6.883333333333334	7.933055555555556	9.383333333333333	8.583333333333334
-1.7	0.0833333333333333	8.466666666666667	8.416666666666666	7.066666666666666	7.466666666666667	10.066666666666666	8.333333333333334
2.9833333333333334	3.35	10.416666666666666	10.433333333333334	6.333333333333333	6.666666666666667	7.383333333333334	7.083333333333333
0.2	1.4333333333333331	8.15	8.15	5.483333333333333	6.5	7.783333333333333	6.716666666666667
-1.5166666666666666	-1.0333333333333334	8.183333333333334	8.2	8.35	8.883333333333333	9.666666666666666	9.233333333333333
-0.7666666666666667	0.7	8.283333333333333	8.3	7.3	7.283333333333333	8.916666666666666	7.6
-1.4333333333333331	-1.0333333333333334	8.166666666666666	8.2	7.933333333333334	8.716666666666667	9.5	9.233333333333333
-1.2	-1.0	8.466666666666667	2.4833333333333334	7.516666666666667	3.183333333333333	9.566666666666666	3.4833333333333334
-1.6166666666666667	-1.45	8.716666666666667	8.666666666666666	8.0	9.55	10.233333333333333	10.116666666666667
2.216666666666667	3.2	9.233333333333333	9.266666666666667	5.633333333333334	5.833333333333333	6.983333333333333	6.066666666666666
-1.2666666666666666	-1.0	9.216666666666669	9.183333333333334	8.666666666666666	9.483333333333333	10.416666666666666	10.183333333333334
-1.0333333333333334	-0.05	8.45	8.316666666666666	7.583333333333333	7.75	9.366666666666667	8.366666666666667
-0.1166666666666666	-0.7	9.766666666666667	9.766666666666667	9.05	9.9	9.816666666666666	10.466666666666669
-2.15	-0.0833333333333333	9.683333333333334	9.683333333333334	8.733333333333333	9.433333333333334	11.75	9.766666666666667
-1.1	0.7833333333333333	9.533333333333331	9.55	8.516666666666667	8.416666666666666	10.533333333333331	8.766666666666667
1.6	2.9833333333333334	9.366666666666667	9.333333333333334	5.733333333333333	5.95	7.7	6.35
-2.0	-1.0	9.583333333333334	9.566666666666666	8.533333333333333	9.733333333333333	11.466666666666669	10.566666666666666
-1.3666666666666667	-0.85	8.833333333333334	8.833333333333334	8.516666666666667	9.05	10.066666666666666	9.683333333333334
-2.933333333333333	0.5333333333333333	9.316666666666666	9.316666666666666	8.866666666666667	8.2	12.116666666666667	8.783333333333333
-1.4	-0.3666666666666666	9.233333333333333	9.233333333333333	7.916666666666667	8.95	10.183333333333334	9.6
-0.6166666666666667	-0.2333333333333333	8.483333333333333	8.5	6.7	8.066666666666666	9.066666666666666	8.733333333333333
-1.1333333333333333	-0.2833333333333333	9.016666666666667	9.033333333333331	7.45	8.466666666666667	10.066666666666666	9.316666666666666
-1.6166666666666667	-0.5666666666666667	5.9	6.016666666666667	6.216666666666667	6.316666666666666	7.333333333333333	6.583333333333333
-0.85	-0.3666666666666666	5.666666666666667	6.216666666666667	5.8	6.1	6.516666666666667	6.583333333333333
-0.7333333333333333	-0.6166666666666667	8.033333333333333	4.166666666666667	5.766666666666667	4.716666666666667	8.033333333333333	4.783333333333333
-1.25	-1.6666666666666667	8.9	8.133333333333333	9.15	9.233333333333333	9.883333333333333	9.8
0.1833333333333333	0.3	9.916666666666666	9.833333333333334	8.366666666666667	9.233333333333333	9.733333333333333	9.533333333333331
0.1166666666666666	-0.3833333333333333	8.933333333333334	8.733333333333333	8.15	8.65	8.766666666666667	9.116666666666667
-0.4	-1.5	8.55	5.683333333333334	6.216666666666667	6.6	7.333333333333333	7.183333333333334
0.2166666666666666	-1.95	8.5	5.916666666666667	6.233333333333333	7.55	7.266666666666667	7.866666666666666
0.3333333333333333	-1.2333333333333334	9.65	9.65	6.25	10.35	9.316666666666666	10.883333333333333
-1.55	-0.1833333333333333	10.333333333333334	10.333333333333334	5.416666666666667	10.333333333333334	10.266666666666667	10.516666666666667
-1.4166666666666667	0.1666666666666666	8.55	8.583333333333334	9.1	8.383333333333333	9.783333333333331	8.416666666666666
-2.7	-2.466666666666667	6.35	6.35	4.383333333333334	8.516666666666667	8.633333333333333	8.816666666666666
0.0166666666666666	0.2	8.816666666666666	8.833333333333334	8.166666666666666	8.433333333333334	8.75	8.633333333333333
-1.9833333333333332	-1.5833333333333333	8.166666666666666	8.2	8.4	9.65	10.15	9.783333333333331
-0.3	-1.4	7.433333333333334	7.5	6.133333333333334	8.516666666666667	7.733333333333333	8.9
1.3833333333333333	-0.9833333333333332	6.866666666666666	7.033333333333333	2.333333333333333	7.983333333333333	4.166666666666667	8.016666666666667
-1.6	-0.6166666666666667	5.5	6.8	5.716666666666667	7.3	6.883333333333334	7.416666666666667
-0.4	-0.3333333333333333	7.0	6.75	6.75	7.033333333333333	7.4	7.083333333333333
-0.2666666666666666	0.0833333333333333	8.7	8.083333333333334	7.983333333333333	7.9	8.85	8.0
0.5666666666666667	0.95	10.133333333333333	10.15	8.95	9.016666666666667	9.566666666666666	9.2
-0.2833333333333333	0.4	6.933333333333334	6.2	6.416666666666667	5.6	7.166666666666667	5.8
-0.1666666666666666	0.1	7.05	7.0	6.416666666666667	6.816666666666666	7.216666666666667	6.9
-0.3166666666666666	-0.1666666666666666	9.45	10.266666666666667	9.3	9.633333333333333	9.733333333333333	10.433333333333334
-0.0166666666666666	0.15	7.05	7.083333333333333	6.316666666666666	6.416666666666667	6.933333333333334	6.933333333333334
-1.35	-1.0666666666666669	9.0	8.983333333333333	9.416666666666666	9.616666666666667	10.316666666666666	10.05
1.9166666666666667	1.9666666666666663	9.2	8.683333333333334	6.333333333333333	6.383333333333334	7.25	6.716666666666667
-1.5666666666666669	-1.3833333333333333	6.95	7.0	7.833333333333333	8.316666666666666	8.516666666666667	8.383333333333333
-0.45	0.1666666666666666	6.966666666666667	7.633333333333334	6.75	6.85	7.416666666666667	7.466666666666667
-0.5666666666666667	-0.1166666666666666	7.05	7.083333333333333	7.416666666666667	7.166666666666667	7.616666666666666	7.2
-0.8833333333333333	-0.7833333333333333	7.016666666666667	7.066666666666666	6.683333333333334	7.683333333333334	7.866666666666666	7.85
-0.9333333333333332	-0.75	7.016666666666667	7.083333333333333	7.166666666666667	7.666666666666667	7.916666666666667	7.833333333333333
0.25	0.9666666666666668	9.583333333333334	9.616666666666667	8.316666666666666	8.466666666666667	9.316666666666666	8.65
0.9666666666666668	0.4833333333333333	10.583333333333334	10.6	9.166666666666666	9.766666666666667	9.616666666666667	10.116666666666667
-0.7666666666666667	-0.4833333333333333	7.05	7.05	7.033333333333333	7.25	7.766666666666667	7.533333333333333
-0.7666666666666667	-0.6	7.1	7.1	7.333333333333333	7.466666666666667	7.833333333333333	7.7
-1.1333333333333333	-0.3333333333333333	7.116666666666666	7.15	7.666666666666667	7.133333333333334	8.2	7.483333333333333
-1.2833333333333334	-1.1833333333333331	7.116666666666666	7.133333333333334	7.083333333333333	7.75	8.35	8.316666666666666
-0.6833333333333333	-0.3166666666666666	7.116666666666666	7.15	7.15	7.416666666666667	7.8	7.466666666666667
-0.95	-0.5166666666666667	9.566666666666666	9.666666666666666	9.05	9.816666666666666	10.466666666666669	10.183333333333334
-0.2	-0.0166666666666666	9.183333333333334	8.783333333333333	7.533333333333333	8.45	9.35	8.8
-0.4333333333333333	-0.1166666666666666	7.0	7.033333333333333	7.033333333333333	7.1	7.433333333333334	7.15
0.55	0.75	10.366666666666667	9.45	7.4	7.233333333333333	9.383333333333333	7.55
0.4	0.6833333333333333	7.05	7.1	6.066666666666666	6.15	6.6	6.416666666666667
-0.5666666666666667	-0.25	7.183333333333334	7.216666666666667	7.033333333333333	7.383333333333334	7.75	7.466666666666667
-0.2	-0.0333333333333333	7.0	7.016666666666667	6.966666666666667	6.849722222222222	7.15	7.05
1.6166666666666667	1.8166666666666669	7.1	7.15	5.083333333333333	5.25	5.483333333333333	5.333333333333333
0.4166666666666667	0.5166666666666667	7.016666666666667	7.083333333333333	5.466666666666667	5.866666666666666	6.6	6.566666666666666
-0.6	-0.5333333333333333	7.1	7.15	6.883333333333334	7.4	7.65	7.683333333333334
0.0833333333333333	0.1166666666666666	9.083333333333334	9.25	8.6	8.683055555555555	8.95	9.133333333333333
-0.55	-0.3666666666666666	7.1	7.116666666666666	7.133333333333334	7.316666666666666	7.616666666666666	7.483333333333333
-0.5166666666666667	-0.0333333333333333	7.066666666666666	7.1	6.8	6.883333333333334	7.55	7.133333333333334
-0.8666666666666667	-0.7666666666666667	7.2	6.9	7.233333333333333	7.483333333333333	8.033333333333333	7.666666666666667
0.2	0.3333333333333333	8.2	8.216666666666667	6.616666666666666	7.566666666666666	7.783333333333333	7.883333333333334
1.1333333333333333	0.6166666666666667	8.816666666666666	9.233333333333333	6.9	7.65	7.683333333333334	8.616666666666667
0.05	0.55	8.516666666666667	9.133333333333333	7.566666666666666	8.25	8.466666666666667	8.583333333333334
2.183333333333333	2.5166666666666666	10.5	10.516666666666667	7.666666666666667	7.816666666666666	8.316666666666666	8.0
0.4166666666666667	1.0	9.583333333333334	9.616666666666667	8.666666666666666	8.566666666666666	9.166666666666666	8.616666666666667
-0.1166666666666666	0.5833333333333334	9.266666666666667	8.966666666666667	7.833333333333333	8.05	9.35	8.383333333333333
-0.4666666666666667	-0.0833333333333333	8.0	8.033333333333333	7.533333333333333	7.833333333333333	8.466666666666667	8.116666666666667
-0.2666666666666666	-0.0666666666666666	9.033333333333331	8.766666666666667	8.7	8.7	9.3	8.833333333333334
0.5333333333333333	0.65	8.483333333333333	8.366666666666667	6.683333333333334	7.483333333333333	7.9	7.716666666666667
0.6166666666666667	1.1	8.366666666666667	8.35	7.366666666666666	7.216666666666667	7.75	7.25
-0.0666666666666666	0.0666666666666666	10.25	10.283333333333331	9.316666666666666	9.95	10.266666666666667	10.216666666666669
0.7	0.2166666666666666	10.016666666666667	10.65	8.2	9.266666666666667	9.283333333333331	10.433333333333334
0.2833333333333333	0.5333333333333333	6.933333333333334	6.983333333333333	6.3	6.283333333333333	6.616666666666666	6.45
-0.1166666666666666	-0.0833333333333333	7.1	6.8	6.7	6.733333333333333	7.183333333333334	6.883333333333334
-0.4666666666666667	-0.8666666666666667	7.066666666666666	7.183333333333334	7.233333333333333	7.55	7.5	8.05
-1.1	-0.8	7.0	7.033333333333333	7.266666666666667	7.583333333333333	8.066666666666666	7.833333333333333
-0.4333333333333333	-0.1166666666666666	7.1	6.483333333333333	6.8	6.566666666666666	7.533333333333333	6.6
-0.2166666666666666	-0.2666666666666666	8.7	8.65	7.966666666666667	8.283333333333333	8.866666666666667	8.916666666666666
-1.15	-0.7166666666666667	7.15	7.183333333333334	7.75	7.7	8.25	7.9
-0.7166666666666667	-0.6666666666666666	7.35	3.2666666666666666	7.833333333333333	3.816666666666667	8.066666666666666	3.933333333333333
-0.7833333333333333	-0.8333333333333334	8.383333333333333	8.383333333333333	8.55	8.916666666666666	9.166666666666666	9.216666666666669
-0.5166666666666667	-0.4	9.283333333333331	9.316666666666666	9.266666666666667	9.633333333333333	9.8	9.716666666666669
-0.0833333333333333	0.5833333333333334	7.066666666666666	7.116666666666666	6.7	6.416666666666667	7.116666666666666	6.533333333333333
0.1666666666666666	0.4833333333333333	6.966666666666667	6.983333333333333	6.216666666666667	6.466666666666667	6.8	6.5
-1.0333333333333334	-0.8	7.133333333333334	7.15	7.566666666666666	7.9	8.166666666666666	7.95
-0.3333333333333333	-0.1166666666666666	7.1	7.116666666666666	6.833333333333333	7.15	7.4	7.233333333333333
0.0	0.2333333333333333	9.816666666666666	9.966666666666669	9.133333333333333	9.566666666666666	9.816666666666666	9.733333333333333
0.6166666666666667	-0.7333333333333333	8.85	8.866666666666667	7.95	8.983333333333333	8.233333333333333	9.6
-0.1166666666666666	0.0833333333333333	7.066666666666666	7.116666666666666	6.966666666666667	6.816666666666666	7.183333333333334	7.033333333333333
-0.1	0.1833333333333333	7.133333333333334	7.116666666666666	6.5	6.816666666666666	7.233333333333333	6.933333333333334
-1.2333333333333334	-1.0333333333333334	7.1	1.9666666666666663	7.916666666666667	2.833333333333333	8.283333333333333	3.0
-0.4	-0.2333333333333333	7.116666666666666	7.15	6.9	7.083333333333333	7.483333333333333	7.383333333333334
-0.1666666666666666	-0.9166666666666666	7.2	7.166666666666667	6.766666666666667	7.533333333333333	7.366666666666666	8.083333333333334
0.1	0.2	8.666666666666666	8.683333333333334	7.866666666666666	8.35	8.516666666666667	8.483333333333333
-0.75	-1.0333333333333334	8.783333333333333	8.4	8.616666666666667	9.033333333333331	9.533333333333331	9.433333333333334
-0.5166666666666667	-0.15	9.716666666666669	9.016666666666667	8.466666666666667	8.75	10.183333333333334	9.166666666666666
0.0	0.55	7.116666666666666	7.166666666666667	6.083333333333333	6.4	7.083333333333333	6.616666666666666
-1.0833333333333333	-0.6	7.033333333333333	7.083333333333333	7.25	7.466666666666667	8.083333333333334	7.683333333333334
-1.0	-1.1333333333333333	7.033333333333333	7.083333333333333	7.666666666666667	8.033333333333333	8.033333333333333	8.216666666666667
0.2333333333333333	-0.1333333333333333	6.083333333333333	7.05	3.8333333333333335	6.866666666666666	5.116666666666666	7.183333333333334
-0.4666666666666667	0.15	8.4	8.45	7.733333333333333	8.233333333333333	8.866666666666667	8.3
0.5	0.2666666666666666	10.0	9.883333333333333	8.216666666666667	9.05	9.45	9.616666666666667
-0.3333333333333333	0.1	7.733333333333333	7.766666666666667	7.0	7.366666666666666	7.966666666666667	7.666666666666667
-0.6833333333333333	-0.6166666666666667	7.15	7.166666666666667	7.133333333333334	7.616666666666666	7.8	7.783333333333333
-1.1833333333333331	-0.2166666666666666	7.016666666666667	7.083333333333333	6.916666666666667	7.266666666666667	8.2	7.3
-0.4666666666666667	-0.15	7.216666666666667	7.233333333333333	7.083333333333333	7.05	7.583333333333333	7.383333333333334
-0.3166666666666666	-1.85	7.033333333333333	7.066666666666666	6.75	8.583333333333334	7.35	8.916666666666666
0.25	0.1	8.883333333333333	8.966666666666667	8.083333333333334	8.55	8.633333333333333	8.866666666666667
-0.1833333333333333	-0.0833333333333333	9.333333333333334	9.366666666666667	8.85	9.4	9.516666666666667	9.45
-0.8333333333333334	-0.6333333333333333	7.016666666666667	7.05	7.133333333333334	7.55	7.85	7.683333333333334
-0.45	0.6166666666666667	5.333333333333333	11.516666666666667	4.183333333333334	9.95	5.766666666666667	10.9
-0.2	-0.0166666666666666	4.466666666666667	5.066666666666666	3.566666666666667	4.166666666666667	4.666666666666667	5.083333333333333
-7.55	-3.4166666666666665	8.833333333333334	4.6	12.9	7.583333333333333	14.6	8.016666666666667
-3.1	-2.0	4.466666666666667	4.483333333333333	6.033333333333333	5.95	7.483333333333333	6.483333333333333
-1.9166666666666667	-1.8166666666666669	8.7	4.533333333333333	9.283333333333331	6.166666666666667	10.316666666666666	6.35
-2.3833333333333333	0.0	12.066666666666666	12.133333333333333	9.966666666666669	11.35	14.066666666666666	12.133333333333333
1.3833333333333333	1.8	11.316666666666666	11.783333333333331	7.716666666666667	8.916666666666666	9.783333333333331	9.983333333333333
0.0166666666666666	-0.3833333333333333	13.516666666666667	13.566666666666666	11.85	13.316666666666666	13.45	13.95
-1.6833333333333331	-0.6333333333333333	4.616666666666666	4.633333333333334	4.516666666666667	5.033333333333333	6.25	5.266666666666667
-0.5	0.0833333333333333	4.616666666666666	5.05	4.466666666666667	4.633333333333334	5.116666666666666	4.966666666666667
-2.1333333333333333	-2.833333333333333	4.533333333333333	5.066666666666666	5.216666666666667	6.65	6.616666666666666	7.9
-0.0666666666666666	1.6166666666666667	6.983333333333333	7.0	4.383333333333334	5.25	6.65	5.383333333333334
-1.4166666666666667	-1.3833333333333333	9.816666666666666	9.85	9.583333333333334	10.216666666666669	11.166666666666666	11.233333333333333
-0.6166666666666667	-0.45	10.266666666666667	10.283333333333331	8.916666666666666	10.35	10.816666666666666	10.733333333333333
-0.7833333333333333	-0.6	8.25	8.266666666666667	8.4	8.25	8.966666666666667	8.866666666666667
0.0	0.1666666666666666	9.533333333333331	9.55	8.316666666666666	8.966666666666667	9.466666666666669	9.383333333333333
9.933333333333334	9.816666666666666	19.816666666666663	17.4	7.016666666666667	7.2	9.183333333333334	7.583333333333333
3.583333333333333	3.9166666666666665	10.633333333333333	10.566666666666666	6.116666666666666	6.566666666666666	7.05	6.65
7.85	8.016666666666667	17.283333333333335	17.316666666666666	7.216666666666667	7.65	8.783333333333333	9.3
4.033333333333333	4.383333333333334	16.9	16.883333333333333	10.45	11.75	12.183333333333334	12.5
3.35	3.583333333333333	13.316666666666666	13.283333333333331	9.066666666666666	9.233333333333333	9.8	9.7
7.233333333333333	12.933333333333334	9.133333333333333	17.3	1.6666666666666667	3.983333333333333	1.9	4.366666666666666
3.4	3.5166666666666666	18.25	14.316666666666666	10.883333333333333	10.216666666666669	13.083333333333334	10.8
3.45	3.716666666666667	16.5	13.2	8.716666666666667	8.633333333333333	11.183333333333334	9.483333333333333
3.0166666666666666	3.4166666666666665	8.933333333333334	8.95	5.016666666666667	5.366666666666666	5.916666666666667	5.533333333333333
2.8	3.2	6.816666666666666	6.833333333333333	3.333333333333333	3.433333333333333	3.95	3.633333333333333
3.583333333333333	3.85	17.883333333333333	16.25	11.783333333333331	12.05	13.5	12.4
4.616666666666666	9.25	17.516666666666666	18.15	8.266666666666667	7.916666666666667	10.616666666666667	8.9
7.35	6.7	14.95	14.966666666666669	6.883333333333334	7.783333333333333	7.55	8.266666666666667
10.25	10.5	18.316666666666663	18.33333333333333	6.783333333333333	7.033333333333333	7.616666666666666	7.833333333333333
5.416666666666667	5.533333333333333	17.75	11.4	7.616666666666666	5.333333333333333	10.866666666666667	5.866666666666666
2.95	3.2333333333333334	10.65	10.65	7.333333333333333	7.383333333333334	7.7	7.416666666666667
5.866666666666666	-0.1166666666666666	12.233333333333333	12.3	4.7	11.466666666666669	6.216666666666667	12.416666666666666
8.016666666666667	8.383333333333333	16.983333333333334	16.45	8.216666666666667	7.9	8.816666666666666	8.066666666666666
3.566666666666667	3.933333333333333	13.083333333333334	13.116666666666667	8.966666666666667	8.983333333333333	9.433333333333334	9.183333333333334
14.666666666666666	13.333333333333334	19.316666666666663	18.58333333333333	3.883333333333333	4.483333333333333	4.65	5.25
2.3666666666666667	2.7333333333333334	10.55	7.866666666666666	5.116666666666666	4.283333333333333	7.4	5.133333333333334
2.683333333333333	3.05	7.9	9.183333333333334	4.45	5.283055555555555	5.066666666666666	6.133333333333334
2.783333333333333	3.1166666666666667	11.333333333333334	7.85	6.5	4.050277777777778	7.066666666666666	4.733333333333333
2.6166666666666667	-2.85	7.216666666666667	8.033333333333333	4.133333333333334	7.266666666666667	4.483333333333333	8.983333333333333
10.883333333333333	11.2	16.9	16.933333333333334	5.016666666666667	5.316666666666666	5.95	5.733333333333333
5.783333333333333	6.266666666666667	12.1	11.666666666666666	4.783333333333333	5.133333333333334	6.083333333333333	5.4
4.633333333333334	4.75	10.683333333333334	10.7	4.566666666666666	5.566666666666666	5.966666666666667	5.95
1.5833333333333333	-3.55	7.233333333333333	7.266666666666667	4.883333333333334	8.266666666666667	5.6	9.9
9.116666666666667	9.15	15.9	12.816666666666666	4.416666666666667	3.4	6.316666666666666	3.6666666666666665
4.016666666666667	4.3	10.15	10.166666666666666	5.35	5.833333333333333	6.133333333333334	5.866666666666666
2.85	3.1333333333333333	10.683333333333334	10.716666666666669	5.7	7.083333333333333	7.733333333333333	7.583333333333333
9.733333333333333	9.95	15.116666666666667	15.15	3.4	4.716666666666667	4.133333333333334	5.2
1.65	1.7666666666666666	9.233333333333333	10.133333333333333	6.683333333333334	7.583333333333333	7.266666666666667	8.366666666666667
1.3833333333333333	1.55	10.583333333333334	10.516666666666667	8.8	8.75	9.15	8.966666666666667
2.4166666666666665	2.7666666666666666	12.35	12.3	7.65	8.116666666666667	9.5	9.533333333333331
2.783333333333333	3.1166666666666667	10.133333333333333	10.166666666666666	6.416666666666667	6.783333333333333	7.266666666666667	7.05
3.183333333333333	3.466666666666667	11.466666666666669	7.066666666666666	6.066666666666666	3.2666666666666666	8.216666666666667	3.6
8.816666666666666	9.166666666666666	13.833333333333334	13.433333333333334	3.816666666666667	3.8333333333333335	4.9	4.266666666666667
12.016666666666667	12.35	16.75	16.766666666666666	3.8	4.216666666666667	4.733333333333333	4.416666666666667
2.6666666666666665	2.783333333333333	11.9	11.916666666666666	8.866666666666667	9.1	9.233333333333333	9.133333333333333
2.6666666666666665	2.966666666666667	11.35	11.383333333333333	8.266666666666667	8.1	8.566666666666666	8.416666666666666
3.1333333333333333	3.4166666666666665	10.133333333333333	10.15	6.566666666666666	6.433333333333334	6.883333333333334	6.733333333333333
0.3	0.35	12.816666666666666	12.983333333333333	10.45	10.45	11.45	11.416666666666666
10.416666666666666	10.7	19.73333333333333	15.483333333333333	7.383333333333334	4.3	8.5	4.783333333333333
4.883333333333334	5.066666666666666	18.1	12.45	9.666666666666666	7.15	11.766666666666667	7.383333333333334
3.25	3.6166666666666663	12.983333333333333	13.016666666666667	9.433333333333334	9.35	9.733333333333333	9.4
2.4833333333333334	2.816666666666667	17.066666666666666	17.183333333333334	10.133333333333333	12.216666666666669	13.433333333333334	12.983333333333333
0.4166666666666667	1.0	13.483333333333333	13.05	9.216666666666669	11.7	11.466666666666669	12.05
10.45	10.7	16.0	16.016666666666666	4.266666666666667	4.383333333333334	4.966666666666667	5.316666666666666
4.916666666666667	5.05	11.733333333333333	9.466666666666669	6.166666666666667	4.383333333333334	6.816666666666666	4.416666666666667
5.633333333333334	5.966666666666667	16.533333333333335	16.566666666666666	10.25	10.166666666666666	10.783333333333331	10.6
-0.8833333333333333	-0.8166666666666667	12.35	8.583333333333334	9.65	8.55	12.05	9.4
-2.5	-2.083333333333333	11.75	7.933333333333334	10.233333333333333	9.35	13.35	10.016666666666667
3.083333333333333	3.4166666666666665	9.933333333333334	16.15	4.433333333333334	10.383333333333333	5.566666666666666	11.383333333333333
5.633333333333334	6.166666666666667	9.666666666666666	9.766666666666667	1.2166666666666666	3.2333333333333334	3.9166666666666665	3.6
3.7666666666666666	4.05	10.983333333333333	11.016666666666667	5.933333333333334	6.716666666666667	7.133333333333334	6.966666666666667
11.483333333333333	11.9	18.15	16.3	6.15	4.366666666666666	6.666666666666667	4.4
13.283333333333331	12.2	21.516666666666666	21.55	6.666666666666667	8.383333333333333	7.833333333333333	9.35
-10.716666666666669	-11.8	8.0	7.15	14.1	15.85	16.766666666666666	17.916666666666668
2.583333333333333	2.8666666666666667	7.333333333333333	7.333333333333333	4.466666666666667	4.233333333333333	4.716666666666667	4.466666666666667
3.033333333333333	3.4	8.1	7.85	4.083333333333333	4.2	5.016666666666667	4.45
3.733333333333333	4.0	8.266666666666667	8.266666666666667	3.816666666666667	3.816666666666667	4.416666666666667	4.266666666666667
5.066666666666666	4.583333333333333	8.383333333333333	8.3	2.8666666666666667	3.216666666666667	3.2666666666666666	3.716666666666667
3.283333333333333	3.583333333333333	13.133333333333333	14.733333333333333	8.966666666666667	9.95	9.8	11.15
-8.916666666666666	-8.483333333333333	7.866666666666666	7.866666666666666	12.5	15.016666666666667	16.25	15.916666666666666
2.45	2.7666666666666666	8.516666666666667	8.716666666666667	5.616666666666666	5.55	6.016666666666667	5.95
15.1	15.316666666666666	19.73333333333333	19.75	4.033333333333333	4.233333333333333	4.633333333333334	4.433333333333334
-1.9	-8.683333333333334	8.683333333333334	8.7	8.45	14.45	10.45	15.55
3.1	3.5166666666666666	13.133333333333333	12.783333333333331	8.766666666666667	8.95	9.966666666666669	9.266666666666667
1.8166666666666669	1.9666666666666663	8.683333333333334	9.116666666666667	6.116666666666666	6.566666666666666	6.866666666666666	7.15
14.316666666666666	-1.8	17.966666666666665	1.9166666666666667	3.0	2.7333333333333334	3.583333333333333	3.716666666666667
4.316666666666666	4.666666666666667	8.683333333333334	8.7	3.966666666666667	3.966666666666667	4.366666666666666	4.033333333333333
2.4833333333333334	-3.3666666666666667	8.816666666666666	8.816666666666666	5.866666666666666	9.416666666666666	6.333333333333333	11.116388888888888
2.066666666666667	2.433333333333333	8.666666666666666	8.683333333333334	5.583333333333333	5.966666666666667	6.533333333333333	6.25
2.2333333333333334	2.533333333333333	8.816666666666666	8.783333333333333	5.733333333333333	6.0	6.533333333333333	6.25
-1.8333333333333333	-1.5833333333333333	7.4	7.433333333333334	8.283333333333333	8.966666666666667	9.233333333333333	9.016666666666667
-1.9	-1.55	8.7	8.7	8.9	10.0	10.55	10.25
0.0333333333333333	0.1333333333333333	7.716666666666667	7.733333333333333	6.833333333333333	7.566666666666666	7.683333333333334	7.6
-1.15	-2.4166666666666665	9.3	9.3	9.6	11.3	10.45	11.716666666666669
-0.1	-0.05	10.483333333333333	10.516666666666667	9.8	10.483333333333333	10.583333333333334	10.566666666666666
-1.2333333333333334	-2.25	6.5	6.533333333333333	7.216666666666667	8.5	7.733333333333333	8.783333333333333
-1.2333333333333334	-2.35	7.8	4.15	8.35	6.066666666666666	9.033333333333331	6.5
-0.6666666666666666	-1.9	9.766666666666667	9.783333333333331	9.883333333333333	11.316666666666666	10.433333333333334	11.683333333333334
-2.0	-1.6333333333333333	6.65	6.683333333333334	7.5	8.25	8.65	8.316666666666666
-1.8	-1.7333333333333334	6.683333333333334	6.683333333333334	7.566666666666666	8.35	8.483333333333333	8.416666666666666
0.95	1.2833333333333334	10.833333333333334	10.833333333333334	9.216666666666669	9.316666666666666	9.833333333333334	9.55
0.1	-2.6	9.733333333333333	9.75	8.25	11.633333333333333	9.633333333333333	12.35
0.0833333333333333	-2.7666666666666666	6.633333333333334	6.683333333333334	5.816666666666666	8.55	6.55	9.45
-0.6333333333333333	-0.5666666666666667	7.983333333333333	7.983333333333333	7.766666666666667	8.483333333333333	8.616666666666667	8.55
-1.2666666666666666	-2.4	8.016666666666667	8.05	8.116666666666667	10.066666666666666	9.25	10.45
-0.9666666666666668	-1.7833333333333334	6.716666666666667	6.733333333333333	7.016666666666667	8.233333333333333	7.683333333333334	8.516666666666667
-1.6333333333333333	-1.9333333333333331	6.75	6.766666666666667	7.133333333333334	8.25	8.316666666666666	8.7
-1.1166666666666667	-2.6333333333333333	9.75	9.783333333333331	9.8	11.633333333333333	10.8	12.416666666666666
-0.25	-1.7833333333333334	10.5	10.883333333333333	10.433333333333334	12.416666666666666	10.75	12.666666666666666
0.05	-0.3666666666666666	3.466666666666667	3.4833333333333334	1.9	3.4166666666666665	3.4166666666666665	3.85
0.1	-0.1833333333333333	6.616666666666666	6.666666666666667	5.883333333333334	6.633333333333334	6.516666666666667	6.85
-1.2166666666666666	-2.3833333333333333	7.7	7.75	8.233333333333333	9.616666666666667	8.916666666666666	10.133333333333333
-1.5166666666666666	-1.4833333333333334	7.8	7.35	8.566666666666666	8.716666666666667	9.216666666666669	8.833333333333334
-0.9166666666666666	-2.5	6.566666666666666	6.566666666666666	6.216666666666667	8.8	7.483333333333333	9.066666666666666
-0.75	-0.4666666666666667	6.55	6.566666666666666	6.3	6.983333333333333	7.3	7.033333333333333
-0.5333333333333333	-1.3333333333333333	6.666666666666667	6.683333333333334	6.65	7.766666666666667	7.2	8.016666666666667
-1.6	-2.05	9.383333333333333	9.416666666666666	9.233333333333333	9.633333333333333	10.866666666666667	10.116666666666667
-0.5	-1.9833333333333332	9.366666666666667	8.6	8.883333333333333	10.233333333333333	9.866666666666667	10.583333333333334
-0.6166666666666667	-1.5333333333333334	8.883333333333333	8.9	8.4	9.866666666666667	9.383333333333333	10.433333333333334
-0.1833333333333333	-1.5	8.066666666666666	8.083333333333334	7.95	9.2	8.25	9.583333333333334
-0.95	-2.1166666666666667	9.216666666666669	9.216666666666669	9.683333333333334	10.916666666666666	10.1	11.333333333333334
-0.7333333333333333	-0.4	6.6	6.65	6.55	6.916666666666667	7.333333333333333	7.05
-0.4166666666666667	-1.5833333333333333	9.833333333333334	9.916666666666666	9.4	10.75	10.25	11.5
-0.45	-2.316666666666667	9.716666666666669	9.7	9.383333333333333	11.516666666666667	10.166666666666666	12.016666666666667
-0.6	-0.4166666666666667	6.466666666666667	6.466666666666667	5.783333333333333	6.766666666666667	7.066666666666666	6.883333333333334
-0.1833333333333333	-0.05	7.766666666666667	7.8	7.3	7.816666666666666	7.95	7.85
-0.1	0.2166666666666666	6.566666666666666	6.6	5.766666666666667	6.35	6.666666666666667	6.383333333333334
-0.9166666666666666	-0.5166666666666667	6.566666666666666	6.583333333333333	6.8	7.05	7.483333333333333	7.1
-1.6166666666666667	-1.9166666666666667	7.683333333333334	7.7	7.883333333333334	9.35	9.3	9.616666666666667
-0.5833333333333334	-0.5166666666666667	10.216666666666669	10.216666666666669	9.783333333333331	10.266666666666667	10.7	10.733333333333333
0.05	0.1166666666666666	8.816666666666666	8.85	8.25	8.65	8.766666666666667	8.733333333333333
-1.1333333333333333	-2.85	6.583333333333333	6.616666666666666	6.383333333333334	8.733333333333333	7.666666666666667	9.466666666666669
-0.6333333333333333	-0.4833333333333333	6.5	6.55	6.483333333333333	6.983333333333333	7.133333333333334	7.033333333333333
-0.1166666666666666	-0.5166666666666667	8.6	8.533333333333333	7.966666666666667	8.616666666666667	8.633333333333333	9.05
-0.5833333333333334	-1.6333333333333333	7.733333333333333	7.783333333333333	7.7	8.766666666666667	8.316666666666666	9.416666666666666
0.8666666666666667	1.0833333333333333	6.516666666666667	6.566666666666666	4.883333333333334	5.366666666666666	5.65	5.483333333333333
-0.0666666666666666	-1.45	9.283333333333331	9.3	9.05	9.95	9.3	10.75
-1.95	0.4833333333333333	9.983333333333333	10.0	9.0	8.533333333333333	10.516666666666667	9.516666666666667
0.4333333333333333	0.1166666666666666	9.966666666666669	9.966666666666669	8.883333333333333	9.633333333333333	9.483333333333333	9.85
1.0333333333333334	1.2666666666666666	8.666666666666666	8.716666666666667	7.15	7.25	7.633333333333334	7.45
1.0166666666666666	1.1333333333333333	9.066666666666666	9.766666666666667	7.833333333333333	8.066666666666666	8.05	8.633333333333333
0.4666666666666667	0.7166666666666667	9.216666666666669	9.25	7.816666666666666	7.933333333333334	8.366666666666667	8.533333333333333
0.5166666666666667	-0.4166666666666667	9.316666666666666	10.133333333333333	7.466666666666667	8.433333333333334	8.45	10.55
-0.0833333333333333	0.5833333333333334	9.183333333333334	10.016666666666667	8.533333333333333	8.733333333333333	9.266666666666667	9.433333333333334
-0.8166666666666667	-0.1833333333333333	9.0	9.05	9.133333333333333	9.066666666666666	9.783333333333331	9.233333333333333
-0.3833333333333333	-0.2333333333333333	6.566666666666666	7.2	6.683333333333334	6.916666666666667	6.95	7.433333333333334
0.95	1.0333333333333334	11.816666666666666	8.266666666666667	8.783333333333333	7.166666666666667	9.266666666666667	7.233333333333333
0.4333333333333333	0.4833333333333333	8.216666666666667	8.233333333333333	7.016666666666667	7.4	7.783333333333333	7.75
0.7833333333333333	0.8666666666666667	10.266666666666667	10.8	8.75	8.816666666666666	9.233333333333333	9.933333333333334
0.2166666666666666	0.9	9.166666666666666	9.166666666666666	8.25	8.233333333333333	8.95	8.266666666666667
0.55	1.35	9.083333333333334	9.05	8.166666666666666	7.466666666666667	8.533333333333333	7.7
0.75	0.8	9.55	9.6	8.466666666666667	8.65	8.8	8.8
-0.35	0.0	6.75	7.55	6.083333333333333	6.466666666666667	6.933333333333334	7.55
0.2333333333333333	0.4666666666666667	3.85	8.583333333333334	3.1	8.066666666666666	3.6166666666666663	8.116666666666667
0.2166666666666666	0.4333333333333333	9.033333333333331	9.05	8.516666666666667	8.583333333333334	8.75	8.616666666666667
0.05	0.7166666666666667	7.95	7.983333333333333	7.133333333333334	7.133333333333334	7.9	7.266666666666667
0.1166666666666666	0.5666666666666667	9.383333333333333	9.4	8.533333333333333	8.316666666666666	9.133333333333333	8.833333333333334
-0.3166666666666666	-0.2333333333333333	8.8	8.816666666666666	8.616666666666667	8.733333333333333	8.95	9.05
1.4833333333333334	1.75	9.983333333333333	10.0	8.166666666666666	8.116666666666667	8.5	8.25
0.7333333333333333	0.8333333333333334	9.416666666666666	9.433333333333334	8.133333333333333	8.183333333333334	8.466666666666667	8.6
0.5166666666666667	0.5666666666666667	9.966666666666669	10.0	8.65	8.966666666666667	9.45	9.433333333333334
-0.4833333333333333	-0.1	8.45	9.033333333333331	8.45	8.616666666666667	8.933333333333334	9.133333333333333
-0.0833333333333333	0.0666666666666666	9.3	9.316666666666666	8.616666666666667	8.816666666666666	9.183333333333334	9.25
0.6166666666666667	1.3166666666666669	9.45	9.9	7.316666666666666	7.516666666666667	8.616666666666667	8.583333333333334
-1.3166666666666669	-1.05	9.9	2.2	10.45	3.083333333333333	10.916666666666666	3.25
-0.3	0.5166666666666667	7.5	8.166666666666666	7.183333333333334	6.716666666666667	7.666666666666667	7.65
0.1833333333333333	0.2666666666666666	9.75	9.8	9.3	9.183333333333334	9.483333333333333	9.533333333333331
-0.1166666666666666	0.85	8.816666666666666	9.633333333333333	8.316666666666666	7.900277777777778	8.933333333333334	8.783333333333333
-0.3833333333333333	0.3	9.133333333333333	9.166666666666666	8.516666666666667	8.3	9.333333333333334	8.866666666666667
0.6	0.6666666666666666	6.8	7.466666666666667	5.5	5.983333333333333	6.2	6.8
-0.5	-0.3166666666666666	8.6	8.4	8.783333333333333	8.333333333333334	8.983333333333333	8.716666666666667
-1.0166666666666666	-0.8833333333333333	7.883333333333334	7.883333333333334	8.683333333333334	8.666944444444445	8.9	8.766944444444444
0.4666666666666667	0.8166666666666667	7.95	7.883333333333334	7.133333333333334	6.966666666666667	7.483333333333333	7.066666666666666
0.2666666666666666	0.35	9.2	9.233333333333333	8.05	8.333333333333334	8.55	8.883333333333333
0.6666666666666666	0.7833333333333333	9.233333333333333	9.3	8.183333333333334	8.416666666666666	8.566666666666666	8.516666666666667
0.45	0.9833333333333332	8.0	8.716666666666667	6.966666666666667	7.066666666666666	7.55	7.733333333333333
1.7833333333333334	2.3666666666666667	10.0	9.433333333333334	7.566666666666666	6.933333333333334	8.216666666666667	7.066666666666666
1.35	0.7833333333333333	9.633333333333333	9.633333333333333	6.9	7.616666666666666	8.083333333333334	8.85
-0.3166666666666666	-0.1666666666666666	7.533333333333333	7.533333333333333	6.633333333333334	7.016666666666667	7.6	7.7
0.2	2.75	9.2	9.216666666666669	7.866666666666666	6.433333333333334	8.766666666666667	6.466666666666667
-0.2666666666666666	-0.6666666666666666	7.233333333333333	7.833333333333333	6.433333333333334	6.95	7.233333333333333	8.5
-0.3	0.05	9.616666666666667	9.616666666666667	9.1	9.066666666666666	9.65	9.566666666666666
1.2666666666666666	1.6	9.033333333333331	9.683333333333334	6.7	7.133333333333334	7.45	8.083333333333334
0.1833333333333333	0.7333333333333333	9.0	8.466666666666667	8.283333333333333	7.566666666666666	8.633333333333333	7.733333333333333
1.3833333333333333	1.7833333333333334	9.4	9.4	7.25	7.2	7.816666666666666	7.616666666666666
1.3833333333333333	1.4333333333333331	8.866666666666667	9.466666666666669	7.3	7.533333333333333	7.483333333333333	8.033333333333333
0.6333333333333333	0.9666666666666668	10.666666666666666	10.733333333333333	8.716666666666667	9.133333333333333	9.833333333333334	9.766666666666667
0.65	0.8	7.85	8.516666666666667	5.9	6.383333333333334	6.766666666666667	7.166666666666667
0.7166666666666667	1.1	8.15	8.2	7.066666666666666	7.016666666666667	7.433333333333334	7.1
0.4833333333333333	1.8666666666666667	7.75	7.766666666666667	5.7	5.766666666666667	6.85	5.9
0.8666666666666667	0.9166666666666666	9.916666666666666	10.866666666666667	8.016666666666667	9.383333333333333	9.05	9.95
0.7166666666666667	1.2	9.033333333333331	9.05	7.75	7.816666666666666	8.316666666666666	7.85
0.3666666666666666	1.0	8.316666666666666	4.583333333333333	6.85	3.55	7.683333333333334	3.583333333333333
0.3333333333333333	0.4166666666666667	9.066666666666666	9.083333333333334	8.166666666666666	8.333333333333334	8.733333333333333	8.666666666666666
0.2	0.5166666666666667	8.516666666666667	8.516666666666667	7.533333333333333	7.666666666666667	8.316666666666666	8.0
0.3	0.5666666666666667	9.45	9.45	8.5	8.516666666666667	8.95	8.883333333333333
1.9	1.2666666666666666	9.466666666666669	10.316666666666666	7.383333333333334	8.1	7.566666666666666	9.05
0.05	0.45	9.266666666666667	9.333333333333334	8.2	8.4	8.966666666666667	8.883333333333333
1.6333333333333333	4.716666666666667	9.083333333333334	9.2	4.5	4.366666666666666	7.066666666666666	4.483333333333333
-0.6833333333333333	-0.5166666666666667	9.15	9.15	9.3	9.633333333333333	9.833333333333334	9.666666666666666
-1.0666666666666669	-0.9666666666666668	8.733333333333333	8.75	7.95	8.683333333333334	9.266666666666667	9.716666666666669
-1.55	-1.3166666666666669	6.75	7.383333333333334	7.8	8.183333333333334	8.3	8.7
-0.8333333333333334	-0.4	7.8	7.8	8.15	8.116666666666667	8.633333333333333	8.2
-0.3	0.2666666666666666	9.1	9.066666666666666	8.716666666666667	8.416666666666666	9.283333333333331	8.8
0.8	1.2666666666666666	8.966666666666667	8.966666666666667	6.883333333333334	6.933333333333334	7.7	7.7
-0.5666666666666667	-1.4333333333333331	9.333333333333334	9.983333333333333	9.266666666666667	9.8	9.65	11.416666666666666
0.6	0.6666666666666666	8.916666666666666	8.933333333333334	7.7	7.816666666666666	8.066666666666666	8.266666666666667
0.5166666666666667	4.016666666666667	8.733333333333333	9.4	7.133333333333334	4.416666666666667	7.833333333333333	5.383333333333334
1.0	1.2166666666666666	8.4	8.416666666666666	6.983333333333333	7.166666666666667	7.4	7.2
0.2666666666666666	0.9	8.816666666666666	9.733333333333333	7.633333333333334	8.066666666666666	8.55	8.833333333333334
-1.3333333333333333	0.7166666666666667	8.15	8.35	8.583333333333334	7.433333333333334	9.183333333333334	7.633333333333334
-2.4833333333333334	-2.45	7.333333333333333	6.733333333333333	9.033333333333331	8.7	9.683333333333334	9.183333333333334
-2.816666666666667	-2.7	7.683333333333334	6.916666666666667	10.116666666666667	9.25	10.3	9.616666666666667
0.6333333333333333	0.2333333333333333	9.633333333333333	8.766666666666667	8.15	7.866666666666666	8.8	8.533333333333333
-1.8666666666666667	-1.7833333333333334	9.716666666666669	9.116666666666667	11.016666666666667	10.55	11.45	10.9
-2.8	-2.716666666666667	10.183333333333334	6.466666666666667	11.55	8.316666666666666	12.466666666666669	9.183333333333334
-2.7333333333333334	-2.95	8.083333333333334	7.55	10.233333333333333	9.766666666666667	10.65	10.5
-2.7666666666666666	-2.7	7.366666666666666	6.9	9.55	9.333333333333334	10.033333333333331	9.6
-2.833333333333333	-2.7666666666666666	7.533333333333333	6.883333333333334	10.083333333333334	9.416666666666666	10.25	9.65
1.65	2.066666666666667	9.2	9.233333333333333	7.016666666666667	6.333333333333333	7.483333333333333	7.166666666666667
-2.45	-2.2333333333333334	6.516666666666667	6.55	6.2	8.2	8.916666666666666	8.783333333333333
-1.8166666666666669	-2.6333333333333333	6.3	6.416666666666667	7.05	6.366666666666666	8.066666666666666	6.783333333333333
-2.433333333333333	-0.7833333333333333	8.783333333333333	8.85	7.8	9.0	11.216666666666669	9.633333333333333
-0.5333333333333333	-1.4666666666666666	9.5	9.333333333333334	8.033333333333333	9.7	9.966666666666669	10.8
-3.3	-2.583333333333333	6.516666666666667	6.533333333333333	8.45	8.95	9.766666666666667	9.116666666666667
-3.3833333333333333	-2.033333333333333	6.65	6.133333333333334	8.233333333333333	7.966666666666667	9.983333333333333	8.166666666666666
1.3333333333333333	1.6	6.5	6.516666666666667	3.75	4.483333333333333	5.166666666666667	4.916666666666667
-1.4	-0.7166666666666667	6.633333333333334	6.316666666666666	7.033333333333333	6.766666666666667	8.0	7.033333333333333
-2.95	-2.6166666666666667	6.633333333333334	6.466666666666667	8.183333333333334	8.916666666666666	9.583333333333334	9.083333333333334
-1.9	-1.0	9.483333333333333	9.4	8.5	9.566666666666666	11.266666666666667	10.4
-2.6333333333333333	-1.4833333333333334	8.316666666666666	8.283333333333333	9.15	9.2	10.9	9.766666666666667
-2.816666666666667	-2.6333333333333333	6.683333333333334	6.733333333333333	8.5	8.883333333333333	9.45	9.366666666666667
-1.3166666666666669	0.0	6.6	6.75	6.266666666666667	6.583333333333333	7.916666666666667	6.75
-3.433333333333333	-2.566666666666667	6.633333333333334	6.65	8.316666666666666	8.983333333333333	10.066666666666666	9.216666666666669
-3.433333333333333	-3.3666666666666667	12.65	6.65	9.916666666666666	9.65	14.433333333333334	10.016666666666667
-0.5833333333333334	-1.2833333333333334	11.933333333333334	9.0	8.866666666666667	9.9	12.033333333333331	10.283333333333331
-2.05	-0.4166666666666667	8.7	8.716666666666667	9.266666666666667	8.716666666666667	10.683333333333334	9.133333333333333
-4.016666666666667	-1.3333333333333333	6.666666666666667	6.7	6.85	7.85	10.183333333333334	8.033333333333333
-1.9666666666666663	-1.8166666666666669	6.666666666666667	6.683333333333334	7.516666666666667	8.183333333333334	8.583333333333334	8.5
-1.7166666666666666	-1.6	6.65	6.666666666666667	5.033333333333333	7.85	8.333333333333334	8.266666666666667
-0.2833333333333333	0.1666666666666666	6.566666666666666	6.583333333333333	4.866666666666666	6.233333333333333	6.85	6.416666666666667
-0.5833333333333334	-0.3166666666666666	6.6	6.633333333333334	5.466666666666667	6.366666666666666	7.116666666666666	6.95
-1.65	-0.9333333333333332	8.6	10.216666666666669	7.016666666666667	10.166666666666666	10.083333333333334	11.15
-2.333333333333333	1.1833333333333331	8.35	8.266666666666667	7.283333333333333	6.633333333333334	10.6	7.083333333333333
-3.15	-0.95	6.316666666666666	6.316666666666666	6.783333333333333	6.716666666666667	9.433333333333334	7.266666666666667
0.15	0.4333333333333333	6.633333333333334	6.666666666666667	5.233333333333333	5.900277777777778	6.433333333333334	6.233611111111111
-1.4166666666666667	-0.3833333333333333	6.5	6.55	5.2	6.816666666666666	7.916666666666667	6.933333333333334
-2.6166666666666667	-0.75	6.566666666666666	6.566666666666666	7.533333333333333	7.15	9.133333333333333	7.316666666666666
-6.3	-1.1833333333333331	7.866666666666666	9.383333333333333	10.233333333333333	10.433333333333334	12.45	10.566666666666666
-3.3833333333333333	-2.4166666666666665	7.566666666666666	8.066666666666666	8.4	9.516666666666667	10.95	10.483333333333333
-1.75	0.9833333333333332	10.766666666666667	10.783333333333331	10.566666666666666	9.45	12.333333333333334	9.8
-2.083333333333333	-0.4833333333333333	10.4	10.4	7.9	10.233333333333333	12.316666666666666	10.883333333333333
-1.9333333333333331	-2.7333333333333334	6.65	6.65	5.8	7.983333333333333	8.45	9.383333333333333
-2.6	-2.183333333333333	6.75	6.766666666666667	7.95	8.466666666666667	9.316666666666666	8.95
-0.2333333333333333	-0.1666666666666666	6.383333333333334	6.383333333333334	5.633333333333334	6.35	6.616666666666666	6.55
1.3333333333333333	3.816666666666667	7.883333333333334	7.883333333333334	4.866666666666666	4.033333333333333	6.55	4.066666666666666
-2.65	-1.5333333333333334	9.95	9.916666666666666	10.266666666666667	10.766666666666667	12.55	11.45
1.3	-0.95	9.933333333333334	9.966666666666669	7.033333333333333	10.416666666666666	8.583333333333334	10.916666666666666
-3.35	-2.4	6.666666666666667	6.7	7.8	8.866666666666667	9.966666666666669	9.1
13.6	-2.966666666666667	14.733333333333333	6.683333333333334	0.3	8.966666666666667	1.1333333333333333	9.65
1.0	-0.9166666666666666	6.4	6.45	4.766666666666667	7.083333333333333	5.033333333333333	7.366666666666666
-0.75	-0.6166666666666667	6.583333333333333	7.283333333333333	5.4	6.883333333333334	7.0	7.9
2.433333333333333	-1.5833333333333333	6.216666666666667	6.766666666666667	3.283333333333333	8.1	3.4833333333333334	8.35
-1.8	-1.3333333333333333	7.366666666666666	7.4	8.816666666666666	8.5	9.1	8.733333333333333
-0.75	-0.7	7.65	8.0	8.066666666666666	8.25	8.4	8.7
-0.3833333333333333	-0.8333333333333334	7.3	7.966666666666667	6.216666666666667	8.566666666666666	6.816666666666666	8.8
-1.9666666666666663	-3.25	5.283333333333333	12.316666666666666	6.35	14.066666666666666	7.25	15.566666666666666
0.0166666666666666	0.2833333333333333	3.533333333333333	8.083333333333334	2.65	7.5	3.5166666666666666	7.8
-1.2166666666666666	-1.65	6.466666666666667	7.083333333333333	6.483333333333333	8.433333333333334	7.683333333333334	8.733333333333333
-0.5666666666666667	-0.4333333333333333	2.45	7.416666666666667	2.816666666666667	7.183333333333334	3.0166666666666666	7.85
-1.4666666666666666	2.8666666666666667	6.833333333333333	7.2	6.866666666666666	3.9166666666666665	8.083333333333334	4.333333333333333
1.8	-1.7666666666666666	2.083333333333333	7.3	0.0333333333333333	7.5	0.2833333333333333	9.066666666666666
2.8666666666666667	0.7166666666666667	4.85	8.066666666666666	0.8833333333333333	7.266666666666667	1.7666666666666666	7.35
-1.45	-1.2	6.383333333333334	7.033333333333333	6.366666666666666	7.666666666666667	7.833333333333333	8.233333333333333
2.466666666666667	-1.1333333333333333	3.433333333333333	11.1	0.7333333333333333	11.333333333333334	0.9666666666666668	12.233333333333333
5.933333333333334	-0.0666666666666666	7.683333333333334	7.75	1.3666666666666667	7.783333333333333	1.6166666666666667	7.816666666666666
1.9333333333333331	0.0166666666666666	6.7	6.433333333333334	4.366666666666666	6.166666666666667	4.6	6.416666666666667
6.2	-0.75	7.85	8.233333333333333	1.5	8.233333333333333	1.65	8.983333333333333
1.3666666666666667	-2.1333333333333333	6.683333333333334	7.233333333333333	4.916666666666667	8.366666666666667	5.316666666666666	9.366666666666667
6.2	-0.7166666666666667	6.5	7.0	0.0333333333333333	6.866666666666666	0.3	7.716666666666667
4.166666666666667	-1.2333333333333334	5.533333333333333	6.583333333333333	1.2666666666666666	6.95	1.3666666666666667	7.816666666666666
0.1833333333333333	-0.3333333333333333	8.166666666666666	8.533333333333333	5.733333333333333	8.5	6.683333333333334	8.866666666666667
6.583333333333333	0.4333333333333333	7.516666666666667	7.55	0.3666666666666666	6.616666666666666	0.9333333333333332	7.116666666666666
6.183333333333334	-1.6166666666666667	6.583333333333333	7.066666666666666	0.3	8.3	0.4	8.683333333333334
-0.7666666666666667	-1.1666666666666667	6.583333333333333	7.016666666666667	6.75	7.583333333333333	7.166666666666667	8.183333333333334
-2.8833333333333333	-1.9333333333333331	7.25	7.266666666666667	8.15	8.083333333333334	9.583333333333334	9.2
-2.8	-2.716666666666667	7.3	7.35	8.3	8.633333333333333	9.716666666666669	10.066666666666666
-1.3	-1.1166666666666667	8.1	8.116666666666667	7.9	8.416666666666666	9.2	9.233333333333333
-3.333333333333333	-2.1666666666666665	5.683333333333334	5.683333333333334	6.516666666666667	7.05	8.383333333333333	7.85
6.066666666666666	-1.0333333333333334	7.416666666666667	5.666666666666667	0.5833333333333334	6.2	1.35	6.7
-1.25	-1.9166666666666667	7.283333333333333	7.35	7.366666666666666	7.9	8.283333333333333	9.266666666666667
-1.3833333333333333	-1.75	6.1	6.133333333333334	5.666666666666667	6.916666666666667	7.183333333333334	7.883333333333334
-0.6333333333333333	-0.5666666666666667	7.8	7.816666666666666	6.816666666666666	7.533333333333333	8.283333333333333	8.383333333333333
-1.9833333333333332	1.9833333333333332	7.3	7.333333333333333	5.716666666666667	4.766666666666667	8.383333333333333	5.35
-1.7333333333333334	-0.8166666666666667	7.483333333333333	7.533333333333333	6.133333333333334	7.483333333333333	8.6	8.35
-1.45	-2.7666666666666666	5.45	5.466666666666667	5.633333333333334	7.416666666666667	6.8	8.233333333333333
-2.583333333333333	-2.183333333333333	7.183333333333334	7.183333333333334	7.966666666666667	8.283333333333333	9.55	9.366666666666667
-1.15	-1.6166666666666667	6.883333333333334	6.883333333333334	7.616666666666666	8.15	7.966666666666667	8.5
-1.3166666666666669	-1.1	6.566666666666666	6.6	6.8	7.533333333333333	7.883333333333334	7.7
-1.1	-0.9333333333333332	8.65	8.65	9.45	9.55	9.75	9.583333333333334
-2.8666666666666667	-2.5	7.966666666666667	7.316666666666666	9.983333333333333	9.383333333333333	10.7	9.816666666666666
-0.75	-0.1	6.666666666666667	6.716666666666667	6.716666666666667	6.75	7.416666666666667	6.816666666666666
-1.25	-6.2	6.9	6.933333333333334	6.45	13.083333333333334	8.15	13.133333333333333
-0.4166666666666667	-0.7666666666666667	6.883333333333334	6.933333333333334	6.666666666666667	7.35	7.3	7.7
-1.4	-4.066666666666666	6.783333333333333	7.483333333333333	7.7	10.233333333333333	8.183333333333334	11.55
-0.85	-0.5333333333333333	9.683333333333334	9.7	10.0	9.733333333333333	10.466666666666669	10.233333333333333
-0.8333333333333334	0.1666666666666666	8.716666666666667	9.366666666666667	9.183333333333334	8.216666666666667	9.466666666666669	9.2
0.05	0.35	8.15	4.6	7.35	4.216666666666667	8.1	4.25
-0.7833333333333333	-0.5666666666666667	7.633333333333334	8.3	8.016666666666667	8.15	8.416666666666666	8.866666666666667
-1.35	-0.85	6.75	6.783333333333333	7.45	7.5	8.1	7.633333333333334
-1.5333333333333334	-1.2333333333333334	6.433333333333334	6.45	7.65	7.583333333333333	7.966666666666667	7.683333333333334
-0.4666666666666667	-0.2	6.85	6.866666666666666	6.883333333333334	6.666666666666667	7.216666666666667	7.066666666666666
-2.2666666666666666	-1.9833333333333332	6.616666666666666	6.633333333333334	8.3	8.116666666666667	8.816666666666666	8.616666666666667
-2.4166666666666665	-0.8833333333333333	7.366666666666666	7.4	8.633333333333333	8.2	9.783333333333331	8.283333333333333
-1.6833333333333331	-1.3666666666666667	8.283333333333333	8.316666666666666	9.566666666666666	9.65	9.966666666666669	9.683333333333334
-1.6	-1.45	6.75	6.783333333333333	8.033333333333333	8.05	8.35	8.233333333333333
-1.2166666666666666	-0.95	7.45	7.45	8.283333333333333	7.783333333333333	8.616666666666667	8.4
-2.6166666666666667	-2.333333333333333	6.866666666666666	6.883333333333334	9.083333333333334	8.833333333333334	9.4	9.216666666666669
-2.066666666666667	-1.8333333333333333	7.866666666666666	7.9	9.683333333333334	9.4	9.85	9.733333333333333
-2.966666666666667	-2.6333333333333333	7.85	7.85	10.066666666666666	10.033333333333331	10.716666666666669	10.483333333333333
0.1666666666666666	1.5	12.383333333333333	10.7	9.966666666666669	9.166666666666666	11.783333333333331	9.2
-1.65	0.7333333333333333	11.1	11.166666666666666	9.7	8.85	12.183333333333334	9.15
0.6166666666666667	0.9333333333333332	11.516666666666667	8.716666666666667	8.35	7.633333333333334	10.516666666666667	7.783333333333333
-1.15	0.6833333333333333	12.45	8.166666666666666	8.766666666666667	7.233333333333333	12.783333333333331	7.483333333333333
-0.05	0.0666666666666666	10.75	9.983333333333333	10.15	9.633333333333333	10.766666666666667	9.916666666666666
2.183333333333333	1.7666666666666666	13.633333333333333	10.1	7.35	8.033333333333333	11.133333333333333	8.333333333333334
1.2833333333333334	1.2166666666666666	11.966666666666669	11.866666666666667	9.7	10.3	10.616666666666667	10.65
1.1	1.0666666666666669	10.866666666666667	11.483333333333333	9.2	10.05	9.683333333333334	10.416666666666666
0.1	0.15	9.883333333333333	10.066666666666666	9.316666666666666	9.866666666666667	9.766666666666667	9.916666666666666
8.55	-2.15	12.933333333333334	12.85	3.8333333333333335	11.55	4.383333333333334	13.883333333333333
-0.3833333333333333	1.4833333333333334	10.416666666666666	9.933333333333334	9.1	7.966666666666667	10.0	8.45
0.7666666666666667	0.2666666666666666	11.466666666666669	11.966666666666669	8.766666666666667	10.783333333333331	10.6	11.7
0.55	0.7	8.033333333333333	8.883333333333333	7.05	7.966666666666667	7.45	8.183333333333334
8.75	-3.216666666666667	10.45	6.733333333333333	1.1333333333333333	8.983333333333333	1.7	9.95
-0.3666666666666666	0.85	9.55	9.933333333333334	8.016666666666667	8.166666666666666	9.416666666666666	9.083333333333334
8.65	-4.866666666666666	11.716666666666669	7.0	2.6166666666666667	10.933333333333334	3.0166666666666666	11.866666666666667
7.3	-1.7666666666666666	11.35	6.9	3.216666666666667	7.866666666666666	3.966666666666667	8.666666666666666
-0.2833333333333333	-1.4333333333333331	11.1	11.116666666666667	11.2	12.166666666666666	11.35	12.55
0.4166666666666667	1.1333333333333333	16.05	13.116666666666667	9.216666666666669	11.7	15.183333333333334	11.983333333333333
-0.3666666666666666	-0.0666666666666666	15.7	11.483333333333333	10.266666666666667	10.75	15.683333333333334	11.55
-2.4166666666666665	3.316666666666667	-0.8166666666666667	11.666666666666666	0.5166666666666667	7.783333333333333	1.6	8.35
3.45	3.8333333333333335	10.1	12.316666666666666	6.066666666666666	7.3	6.65	8.483333333333333
8.95	1.7833333333333334	11.716666666666669	5.883333333333334	1.2	3.933333333333333	2.7333333333333334	4.1
2.7333333333333334	3.35	13.916666666666666	14.783333333333331	8.75	10.016666666666667	11.116666666666667	11.433333333333334
1.9666666666666663	2.4	11.6	11.616666666666667	7.6	8.583333333333334	9.55	9.216666666666669
1.4166666666666667	1.8166666666666669	10.433333333333334	10.5	7.95	8.2	8.95	8.683333333333334
2.4166666666666665	3.433333333333333	10.85	11.183333333333334	6.633333333333334	7.366666666666666	8.233333333333333	7.75
-4.433333333333334	-1.9166666666666667	5.033333333333333	5.633333333333334	5.516666666666667	6.216666666666667	8.8	7.55
6.8	7.166666666666667	11.666666666666666	11.516666666666667	3.966666666666667	4.2	4.85	4.35
-4.066666666666666	-0.3666666666666666	9.983333333333333	9.983333333333333	10.316666666666666	10.15	13.466666666666669	10.35
-5.583333333333333	-4.933333333333334	3.25	3.25	7.383333333333334	7.316666666666666	8.716666666666667	8.183333333333334
0.4666666666666667	1.0666666666666669	12.683333333333334	12.483333333333333	9.666666666666666	10.016666666666667	11.833333333333334	11.416666666666666
6.766666666666667	7.116666666666666	14.016666666666667	13.75	5.766666666666667	5.766666666666667	7.25	6.633333333333334
3.1666666666666665	-0.6833333333333333	10.65	11.116666666666667	4.25	11.233333333333333	6.8	11.8
2.35	1.45	10.083333333333334	11.083333333333334	5.333333333333333	8.766666666666667	6.2	9.633333333333333
1.9166666666666667	1.8166666666666669	2.333333333333333	11.266666666666667	0.2166666666666666	8.933333333333334	0.4166666666666667	9.45
7.483333333333333	2.25	8.383333333333333	11.183333333333334	0.8	8.466666666666667	0.9	8.933333333333334
2.6333333333333333	2.75	11.183333333333334	11.85	6.333333333333333	8.8	8.55	9.1
2.433333333333333	2.4166666666666665	11.5	12.1	6.733333333333333	9.05	9.066666666666666	9.683333333333334
2.7666666666666666	2.5166666666666666	10.7	12.483333333333333	6.633333333333334	9.466666666666669	7.933333333333334	9.966666666666669
2.333333333333333	2.3	10.9	11.0	6.55	7.933333333333334	8.566666666666666	8.7
2.1333333333333333	2.216666666666667	3.05	12.416666666666666	0.3833333333333333	9.883333333333333	0.9166666666666666	10.2
2.1666666666666665	-0.0166666666666666	9.75	11.066666666666666	6.466666666666667	10.9	7.583333333333333	11.083333333333334
3.4	2.9833333333333334	11.116666666666667	11.283333333333331	5.516666666666667	7.866666666666666	6.566666666666666	8.3
8.866666666666667	-0.2166666666666666	10.116666666666667	11.783333333333331	0.8833333333333333	11.4	1.1333333333333333	12.0
2.1333333333333333	2.066666666666667	11.0	11.05	7.033333333333333	8.533611111111112	8.866666666666667	8.983333333333333
2.2	2.183333333333333	7.7	8.366666666666667	4.566666666666666	5.733333333333333	5.483333333333333	6.183333333333334
1.6166666666666667	1.4	4.8	10.283333333333331	2.966666666666667	8.483333333333333	3.1333333333333333	8.883333333333333
2.05	2.4	11.4	11.833333333333334	6.833333333333333	8.966666666666667	9.35	9.433333333333334
2.4833333333333334	1.0333333333333334	9.883333333333333	10.983333333333333	5.033333333333333	9.7	6.966666666666667	9.95
2.05	2.5166666666666666	11.266666666666667	11.416666666666666	7.3	8.733333333333333	9.216666666666669	8.9
-3.1	-4.0	7.15	10.5	8.7	12.433333333333334	10.05	14.5
2.6333333333333333	-3.4	4.866666666666666	11.6	1.9833333333333332	12.933333333333334	2.2333333333333334	15.0
1.8	-2.716666666666667	6.766666666666667	11.916666666666666	3.3833333333333333	13.2	4.966666666666667	14.633333333333333
0.5666666666666667	3.283333333333333	11.566666666666666	11.583333333333334	7.783333333333333	7.55	10.283333333333331	8.3
-1.9	0.9	3.683333333333333	12.0	3.3666666666666667	9.95	4.5	11.1
-1.1333333333333333	1.1166666666666667	7.05	7.05	5.766666666666667	5.716666666666667	7.683333333333334	5.933333333333334
-1.0833333333333333	-0.45	8.4	11.883333333333333	8.166666666666666	10.75	9.183333333333334	12.333333333333334
0.8	0.8666666666666667	10.5	10.55	8.466666666666667	9.166666666666666	9.6	9.683333333333334
-0.4333333333333333	-4.3	7.166666666666667	11.083333333333334	6.466666666666667	13.066666666666666	7.483333333333333	15.033333333333331
1.3166666666666669	1.4666666666666666	6.283333333333333	10.2	1.9333333333333331	7.9	3.2333333333333334	8.733333333333333
2.0	1.3166666666666669	4.866666666666666	11.333333333333334	2.2	9.316666666666666	2.8666666666666667	10.016666666666667
0.7666666666666667	-0.6	6.1	11.316666666666666	2.6333333333333333	10.583333333333334	4.45	11.916666666666666
0.6166666666666667	0.9166666666666666	1.9833333333333332	11.366666666666667	0.0333333333333333	9.416666666666666	1.3666666666666667	10.45
1.8666666666666667	0.8833333333333333	7.016666666666667	10.616666666666667	4.25	8.483333333333333	5.0	9.733333333333333
1.2	1.4	11.333333333333334	11.666666666666666	6.266666666666667	9.1	9.633333333333333	10.266666666666667
1.6333333333333333	1.9	7.283333333333333	7.333333333333333	4.216666666666667	5.233333333333333	5.65	5.433333333333334
-0.8833333333333333	2.5	1.1166666666666667	12.016666666666667	1.35	8.683333333333334	2.0	9.516666666666667
-3.0	-0.6333333333333333	11.416666666666666	11.716666666666669	8.633333333333333	10.216666666666669	13.566666666666666	12.35
0.75	-2.25	1.6666666666666667	9.85	0.3	10.316944444444443	0.9166666666666666	12.1
-0.5666666666666667	0.6166666666666667	2.683333333333333	4.533333333333333	0.7	3.566666666666667	2.6333333333333333	3.9166666666666665
1.1833333333333331	0.0333333333333333	8.416666666666666	9.533333333333331	6.283333333333333	8.8	7.233333333333333	9.5
1.7166666666666666	1.7833333333333334	9.716666666666669	9.7	6.65	7.0	7.783333333333333	7.916666666666667
3.283333333333333	2.3666666666666667	11.933333333333334	11.6	7.333333333333333	8.366666666666667	8.416666666666666	9.233333333333333
0.1833333333333333	0.55	16.783333333333335	12.083333333333334	11.516666666666667	10.133333333333333	15.416666666666666	11.533333333333331
0.9666666666666668	0.0166666666666666	18.816666666666663	10.85	10.85	10.066666666666666	16.116666666666667	10.833333333333334
1.1666666666666667	-2.55	2.1	9.333333333333334	0.7666666666666667	10.733333333333333	0.9333333333333332	11.883333333333333
2.083333333333333	2.433333333333333	11.533333333333331	11.583333333333334	6.266666666666667	7.55	9.083333333333334	9.15
3.1	3.55	12.7	12.433333333333334	7.316666666666666	8.083333333333334	9.433333333333334	8.883333333333333
-3.0166666666666666	-2.95	15.016666666666667	15.05	14.033333333333331	15.783333333333331	17.566666666666666	18.0
-0.2333333333333333	-0.0166666666666666	15.066666666666666	15.1	12.216666666666669	13.2	14.916666666666666	15.116666666666667
12.65	-1.45	16.883333333333333	17.116666666666667	2.333333333333333	15.5	4.1	17.433333333333334
9.3	-0.1666666666666666	16.283333333333335	9.933333333333334	4.733333333333333	8.866666666666667	6.683333333333334	10.1
3.7	2.816666666666667	5.216666666666667	9.133333333333333	1.0666666666666669	5.816666666666666	1.5166666666666666	6.316666666666666
-2.033333333333333	-0.1	11.7	11.7	10.416666666666666	11.0	12.3	11.8
-0.8333333333333334	-3.883333333333333	3.816666666666667	10.816666666666666	1.5166666666666666	12.083333333333334	3.2333333333333334	14.7
-2.6333333333333333	-4.15	1.2333333333333334	11.95	2.716666666666667	13.783333333333331	3.7666666666666666	16.1
0.4	-0.4333333333333333	15.5	12.3	9.333333333333334	11.183333333333334	13.983333333333333	12.733333333333333
-2.75	1.3833333333333333	0.9833333333333332	11.816666666666666	1.7166666666666666	9.8	3.6166666666666663	10.433333333333334
0.0333333333333333	3.15	15.35	11.716666666666669	9.266666666666667	7.883333333333334	12.333333333333334	8.566666666666666
-1.9166666666666667	-1.8	12.1	12.05	11.916666666666666	12.033333333333331	13.6	13.85
-6.383333333333334	-1.9666666666666663	10.65	11.516666666666667	9.95	11.8	14.733333333333333	13.483333333333333
0.1333333333333333	-1.1	10.35	11.683333333333334	7.266666666666667	10.966666666666669	9.95	12.783333333333331
0.6333333333333333	-2.0	13.95	11.95	10.666666666666666	12.55	13.016666666666667	13.95
-0.4666666666666667	-0.6	16.816666666666666	12.183333333333334	10.333333333333334	10.233333333333333	15.233333333333333	12.783333333333331
-0.8666666666666667	0.1833333333333333	4.85	9.25	1.8166666666666669	7.55	3.4166666666666665	9.066666666666666
0.75	3.85	11.083333333333334	11.1	8.483333333333333	6.75	10.25	7.25
-4.333333333333333	2.566666666666667	14.816666666666666	11.633333333333333	13.233333333333333	8.366666666666667	17.1	9.066666666666666
-1.8166666666666669	1.5	14.283333333333331	11.066666666666666	11.75	8.583333333333334	15.166666666666666	9.566666666666666
-3.933333333333333	1.4666666666666666	16.683333333333334	12.066666666666666	13.183333333333334	9.416666666666666	18.48333333333333	10.6
-2.6	2.083333333333333	13.066666666666666	13.0	11.466666666666669	9.766666666666667	15.166666666666666	10.916666666666666
-9.433333333333334	2.583333333333333	11.45	11.633333333333333	14.333333333333334	7.8	19.55	9.05
-7.383333333333334	-0.6666666666666666	12.166666666666666	12.116666666666667	15.433333333333334	11.083333333333334	18.48333333333333	12.783333333333331
-4.3	0.8833333333333333	12.116666666666667	11.9	9.433333333333334	9.633333333333333	14.016666666666667	11.016666666666667
-4.066666666666666	-4.233333333333333	11.583333333333334	11.633333333333333	11.9	12.9	15.25	15.866666666666667
-3.95	-3.85	3.8666666666666663	11.266666666666667	5.616666666666666	12.966666666666669	7.716666666666667	15.116666666666667
-4.616666666666666	-0.7	20.266666666666666	8.75	15.083333333333334	8.483333333333333	21.45	9.45
-1.6666666666666667	-1.1833333333333331	19.2	11.7	13.5	11.1	18.266666666666666	12.883333333333333
-1.45	-1.5	11.666666666666666	11.883333333333333	9.033333333333331	11.183333333333334	11.683333333333334	13.383333333333333
0.85	-3.2666666666666666	11.333333333333334	0.5833333333333334	7.916666666666667	3.3666666666666667	10.25	3.85
-3.933333333333333	1.8666666666666667	1.4666666666666666	11.616666666666667	4.066666666666666	8.7	5.233333333333333	9.75
-5.2	-3.816666666666667	1.2	10.033333333333331	3.3	11.15	6.283333333333333	13.85
-2.833333333333333	-2.75	7.15	7.15	9.8	9.433333333333334	9.816666666666666	9.9
-2.8	-2.6666666666666665	7.116666666666666	7.133333333333334	9.6	9.533333333333331	9.816666666666666	9.8
-2.6	1.95	7.35	7.183333333333334	9.566666666666666	4.95	9.85	5.233333333333333
-2.7	-3.1666666666666665	7.15	7.183333333333334	9.6	9.8	9.75	10.35
-2.95	-2.8666666666666667	7.35	7.366666666666666	9.766666666666667	9.95	10.2	10.233333333333333
-2.683333333333333	-2.55	7.516666666666667	7.05	9.883333333333333	9.316666666666666	10.116666666666667	9.6
-2.9166666666666665	-2.833333333333333	7.133333333333334	8.2	9.716666666666669	9.833333333333334	9.95	11.033333333333331
-2.583333333333333	-2.433333333333333	7.716666666666667	7.733333333333333	10.033333333333331	9.866666666666667	10.2	10.166666666666666
-2.6333333333333333	-2.4833333333333334	7.183333333333334	3.683333333333333	9.516666666666667	5.866666666666666	9.7	6.166666666666667
-2.85	-2.75	7.25	9.166666666666666	9.633333333333333	10.266666666666667	10.0	11.916666666666666
-2.716666666666667	-2.6	7.516666666666667	7.533333333333333	9.816666666666666	9.85	10.1	10.133333333333333
-3.1666666666666665	-2.933333333333333	7.4	7.416666666666667	10.2	9.833333333333334	10.416666666666666	10.35
-3.45	-3.3833333333333333	7.066666666666666	9.05	10.216666666666669	11.25	10.433333333333334	12.433333333333334
-3.1666666666666665	-3.066666666666667	7.0	7.0	9.816666666666666	9.783333333333331	10.05	10.066666666666666
-2.9166666666666665	-2.816666666666667	7.233333333333333	7.25	9.583333333333334	9.616666666666667	10.033333333333331	10.066666666666666
-2.8	-2.65	6.9	6.916666666666667	9.4	9.233333333333333	9.55	9.566666666666666
-2.8666666666666667	-7.916666666666667	7.166666666666667	7.183333333333334	9.7	12.15	9.916666666666666	13.45
-2.566666666666667	-2.466666666666667	6.95	6.95	9.2	9.15	9.433333333333334	9.416666666666666
-2.6333333333333333	-2.566666666666667	7.433333333333334	7.45	9.6	9.55	9.966666666666669	10.016666666666667
-2.8666666666666667	-2.716666666666667	8.366666666666667	7.6	10.866666666666667	9.783333333333331	11.0	10.316666666666666
-3.85	-3.7	7.4	7.233333333333333	10.45	10.55	11.133333333333333	10.933333333333334
-3.1	-3.066666666666667	7.4	3.466666666666667	9.983333333333333	6.45	10.4	6.533333333333333
-3.6	-4.416666666666667	7.066666666666666	7.083333333333333	10.216666666666669	10.516666666666667	10.466666666666669	11.5
-3.5	-3.1166666666666667	7.0	7.016666666666667	10.15	9.866666666666667	10.4	10.133333333333333
-3.066666666666667	1.5666666666666669	7.433333333333334	7.116666666666666	10.083333333333334	5.283333333333333	10.416666666666666	5.55
-3.533333333333333	0.7666666666666667	7.666666666666667	7.666666666666667	10.766666666666667	6.6	11.116666666666667	6.9
-2.7	-2.566666666666667	7.0	6.95	9.0	9.25	9.6	9.516666666666667
-2.7333333333333334	-2.6666666666666665	7.5	7.5	9.816666666666666	9.816666666666666	10.15	10.166666666666666
-2.966666666666667	-2.8666666666666667	7.0	7.0	9.516666666666667	9.516666666666667	9.883333333333333	9.866666666666667
-3.466666666666667	-3.3666666666666667	7.366666666666666	7.066666666666666	10.416666666666666	9.883333333333333	10.633333333333333	10.433333333333334
-2.55	-3.283333333333333	6.75	6.816666666666666	8.933333333333334	9.816666666666666	9.3	10.1
-3.1166666666666667	-10.266666666666667	7.216666666666667	7.233333333333333	9.5	14.166666666666666	10.033333333333331	15.933333333333334
0.0166666666666666	0.2333333333333333	7.783333333333333	7.016666666666667	7.033333333333333	6.75	7.55	6.783333333333333
-3.3833333333333333	-3.333333333333333	6.916666666666667	6.916666666666667	9.783333333333331	9.95	10.216666666666669	10.25
-1.8666666666666667	-2.716666666666667	5.516666666666667	2.583333333333333	6.466666666666667	5.0	7.383333333333334	5.3
-3.183333333333333	-2.95	6.25	6.25	8.916666666666666	8.916666666666666	9.333333333333334	9.2
-4.0	-3.9	6.516666666666667	3.0166666666666666	10.066666666666666	6.65	10.416666666666666	6.916666666666667
-2.933333333333333	-2.65	7.45	7.0	10.0	9.366666666666667	10.266666666666667	9.65
-3.333333333333333	-3.2	7.416666666666667	7.4	10.216666666666669	10.333333333333334	10.65	10.6
-3.15	-10.216666666666669	7.216666666666667	7.216666666666667	9.683333333333334	14.616666666666667	10.216666666666669	16.133333333333333
-3.333333333333333	-3.1166666666666667	6.4	6.383333333333334	9.266666666666667	7.366666666666666	9.633333333333333	7.7
-3.466666666666667	-4.666666666666667	6.05	6.066666666666666	9.166666666666666	9.316666666666666	9.366666666666667	10.733333333333333
-3.4833333333333334	-3.2333333333333334	6.0	6.016666666666667	9.1	9.0	9.4	9.25
-3.3666666666666667	-3.4166666666666665	6.0	6.016666666666667	8.966666666666667	8.916666666666666	9.283333333333331	9.433333333333334
-3.6166666666666663	-4.283333333333333	6.933333333333334	1.5	10.083333333333334	5.516666666666667	10.45	5.783333333333333
-3.05	-2.9	6.966666666666667	6.983333333333333	9.583333333333334	9.633333333333333	9.933333333333334	9.883333333333333
-3.933333333333333	-3.716666666666667	6.0	6.016666666666667	9.566666666666666	9.183333333333334	9.75	9.733333333333333
-3.433333333333333	0.1666666666666666	5.75	5.766666666666667	8.566666666666666	5.2	9.1	5.6
-3.216666666666667	-3.183333333333333	5.716666666666667	5.7	8.383333333333333	8.733333333333333	8.933333333333334	8.883333333333333
-4.15	-4.05	5.766666666666667	5.483333333333333	9.566666666666666	9.266666666666667	9.816666666666666	9.533333333333331
-3.3666666666666667	-4.416666666666667	5.55	5.55	8.6	8.216666666666667	8.8	8.683333333333334
-3.3833333333333333	-3.333333333333333	7.25	6.416666666666667	9.95	9.433333333333334	10.55	9.75
-3.7	-3.0	7.416666666666667	7.416666666666667	10.116666666666667	9.933333333333334	10.783333333333331	10.416666666666666
-3.7	-3.55	5.816666666666666	5.816666666666666	9.266666666666667	9.15	9.433333333333334	9.366666666666667
-3.6666666666666665	-3.8333333333333335	5.75	5.766666666666667	8.683333333333334	8.966666666666667	9.283333333333331	9.6
-3.85	-3.733333333333333	5.633333333333334	5.65	9.116666666666667	9.35	9.483333333333333	9.383333333333333
-3.716666666666667	-3.933333333333333	5.616666666666666	5.666666666666667	8.916666666666666	9.066666666666666	9.25	9.6
-4.05	-3.85	5.733333333333333	5.75	9.266666666666667	9.3	9.7	9.6
-4.3	-4.183333333333334	7.516666666666667	7.516666666666667	11.283333333333331	11.366666666666667	11.733333333333333	11.7
-3.7	-10.283333333333331	6.633333333333334	7.35	10.116666666666667	15.6	10.333333333333334	16.45
-4.466666666666667	-4.633333333333334	5.766666666666667	2.7666666666666666	9.916666666666666	6.9	10.133333333333333	7.4
-4.266666666666667	-3.95	5.75	5.75	9.75	9.45	9.933333333333334	9.7
-4.4	-4.25	5.75	5.65	9.816666666666666	9.416666666666666	10.05	9.9
-4.066666666666666	-3.9	5.633333333333334	5.633333333333334	9.4	9.083333333333334	9.616666666666667	9.533333333333331
-4.183333333333334	-4.366666666666666	5.7	5.7	9.5	9.55	9.783333333333331	10.066666666666666
-4.116666666666666	0.6166666666666667	7.7	7.75	11.5	6.733333333333333	11.716666666666669	7.133333333333334
-3.1166666666666667	-3.35	8.233333333333333	8.233333333333333	11.0	10.0	11.25	10.566666666666666
-4.416666666666667	-4.35	5.55	5.566666666666666	9.683333333333334	9.633333333333333	9.866666666666667	9.916666666666666
-0.4166666666666667	0.2833333333333333	7.816666666666666	5.766666666666667	7.5	5.233333333333333	8.116666666666667	5.483333333333333
-4.35	-4.233333333333333	5.75	5.75	9.783333333333331	9.716666666666669	10.016666666666667	9.983333333333333
-4.266666666666667	-4.033333333333333	5.733333333333333	5.766666666666667	9.633333333333333	9.483333333333333	9.883333333333333	9.8
-4.216666666666667	-4.1	7.95	7.966666666666667	11.766666666666667	11.75	12.066666666666666	12.066666666666666
-3.316666666666667	-3.083333333333333	5.966666666666667	6.05	9.016666666666667	8.783333333333333	9.2	9.133333333333333
-3.566666666666667	-3.45	5.533333333333333	5.566666666666666	8.4	8.733333333333333	9.016666666666667	9.016666666666667
-4.316666666666666	-4.15	5.05	5.15	9.083333333333334	9.25	9.366666666666667	9.3
-4.5	-4.35	5.083333333333333	2.1666666666666665	8.95	6.233333333333333	9.5	6.516666666666667
-2.933333333333333	-2.816666666666667	5.3	5.3	7.833333333333333	8.083333333333334	8.233333333333333	8.116666666666667
-4.166666666666667	-3.983333333333333	5.516666666666667	5.516666666666667	9.35	7.416666666666667	9.6	7.75
-3.316666666666667	-3.8333333333333335	6.9	6.916666666666667	9.833333333333334	10.2	10.133333333333333	10.75
-3.2333333333333334	20.23333333333333	7.183333333333334	23.366666666666667	9.85	2.816666666666667	10.316666666666666	3.1333333333333333
-3.966666666666667	-3.7666666666666666	5.5	5.533333333333333	9.2	8.95	9.383333333333333	9.3
-3.9166666666666665	-3.8	5.5	5.25	8.916666666666666	8.45	9.3	9.05
-4.233333333333333	-3.8333333333333335	5.5	5.516666666666667	9.35	9.05	9.616666666666667	9.35
-4.116666666666666	-4.333333333333333	5.5	5.0	9.25	7.366666666666666	9.5	7.933333333333334
-3.55	-3.4833333333333334	5.5	1.0	8.75	4.433333333333334	8.933333333333334	4.483333333333333
-3.9166666666666665	-3.783333333333333	6.7	3.45	9.966666666666669	6.966666666666667	10.516666666666667	7.233333333333333
-4.016666666666667	0.9333333333333332	6.716666666666667	6.633333333333334	9.816666666666666	5.416666666666667	10.583333333333334	5.7
-4.25	-4.15	5.5	5.516666666666667	9.15	9.366666666666667	9.65	9.666666666666666
-4.266666666666667	-4.166666666666667	4.9	2.9833333333333334	8.616666666666667	6.883333333333334	9.1	7.149722222222223
-3.75	-3.633333333333333	5.25	5.25	8.416666666666666	8.416666666666666	8.933333333333334	8.883333333333333
-3.966666666666667	-1.0166666666666666	5.116666666666666	5.116666666666666	8.75	5.783333333333333	9.0	6.133333333333334
-4.15	-4.0	5.266666666666667	1.5666666666666669	9.1	5.533333333333333	9.333333333333334	5.566666666666666
-4.2	-4.066666666666666	6.633333333333334	6.633333333333334	10.45	10.333333333333334	10.75	10.7
-3.3666666666666667	-3.2333333333333334	7.433333333333334	7.466666666666667	10.633333333333333	10.416666666666666	10.716666666666669	10.7
-4.45	-4.366666666666666	5.283333333333333	5.283333333333333	9.416666666666666	9.383333333333333	9.633333333333333	9.65
-1.9333333333333331	-0.2833333333333333	7.083333333333333	7.416666666666667	6.15	6.766666666666667	8.616666666666667	7.7
0.1666666666666666	0.4166666666666667	10.016666666666667	10.3	7.016666666666667	8.533333333333333	9.466666666666669	9.883333333333333
-1.6833333333333331	1.05	10.05	9.266666666666667	9.133333333333333	6.883333333333334	11.316666666666666	7.216666666666667
-0.05	0.8	11.383333333333333	10.433333333333334	7.433333333333334	8.416666666666666	10.966666666666669	9.0
0.2333333333333333	0.7	5.85	8.8	4.666666666666667	7.35	5.533333333333333	8.1
-0.05	0.55	11.016666666666667	11.033333333333331	7.4	9.133333333333333	10.55	10.483333333333333
0.8166666666666667	1.55	9.966666666666669	10.883333333333333	6.233333333333333	8.15	9.0	9.333333333333334
-0.1833333333333333	0.2666666666666666	11.916666666666666	9.083333333333334	9.716666666666669	8.2	11.933333333333334	8.816666666666666
-0.5	0.3666666666666666	10.883333333333333	10.883333333333333	8.766666666666667	9.666666666666666	11.2	10.516666666666667
-4.333333333333333	2.316666666666667	11.2	11.216666666666669	10.616666666666667	7.866666666666666	14.416666666666666	8.9
-2.283333333333333	-0.45	8.466666666666667	8.45	7.45	7.833333333333333	10.45	8.9
-4.216666666666667	-1.7333333333333334	7.983333333333333	7.35	8.6	8.016666666666667	11.033333333333331	9.083333333333334
-0.3333333333333333	0.4833333333333333	9.616666666666667	9.833333333333334	7.5	8.05	9.783333333333331	9.35
-0.0333333333333333	0.4333333333333333	8.416666666666666	8.433333333333334	6.166666666666667	7.1	8.183333333333334	8.0
0.75	3.733333333333333	11.166666666666666	11.3	7.916666666666667	6.8	9.816666666666666	7.566666666666666
1.15	4.1	12.516666666666667	10.333333333333334	6.683333333333334	5.683333333333334	10.616666666666667	6.233333333333333
-0.1333333333333333	-0.3833333333333333	7.733333333333333	7.45	4.9	6.55	7.416666666666667	7.833333333333333
-3.4	0.8833333333333333	9.0	9.033333333333331	7.983333333333333	7.483333333333333	11.9	8.15
-1.9166666666666667	-0.7166666666666667	7.5	7.533333333333333	5.65	7.25	9.15	8.25
-1.0	-1.35	9.983333333333333	10.0	8.133333333333333	9.15	10.6	11.35
-1.0166666666666666	5.116666666666666	8.833333333333334	9.333333333333334	5.983333333333333	3.466666666666667	9.166666666666666	4.216666666666667
-8.083333333333334	-7.0	0.0	0.0666666666666666	4.6	6.316666666666666	7.916666666666667	7.066666666666666
-2.783333333333333	1.55	6.283333333333333	6.266666666666667	6.716666666666667	4.45	8.8	4.716666666666667
-2.583333333333333	-1.5833333333333333	10.566666666666666	10.583333333333334	10.55	11.35	12.833333333333334	12.166666666666666
-1.05	-0.7	9.9	9.966666666666669	8.85	9.666666666666666	10.5	10.666666666666666
-1.0166666666666666	-0.7	11.016666666666667	10.866666666666667	8.166666666666666	9.7	11.433333333333334	11.566666666666666
1.6833333333333331	2.066666666666667	7.75	8.0	4.85	5.216666666666667	5.916666666666667	5.933333333333334
-0.4333333333333333	1.7	10.35	10.366666666666667	8.1	7.583333333333333	10.333333333333334	8.666666666666666
1.65	2.533333333333333	10.25	9.916666666666666	5.183333333333334	6.133333333333334	7.316666666666666	7.383333333333334
-0.7833333333333333	-1.15	10.65	10.333333333333334	8.25	10.366666666666667	11.216666666666669	11.483333333333333
-2.65	-2.4	9.266666666666667	9.216666666666669	9.433333333333334	10.633333333333333	11.633333333333333	11.616666666666667
-4.95	-1.8333333333333333	6.483333333333333	6.533333333333333	8.15	8.15	9.55	8.366666666666667
[truncated: 2,825 more rows]
