# Supplementary material for: Full-day sleep pattern analysis in common mental disorders: Leveraging highly discrepant recordings from two consumer tracking devices
Source: PLoS One. 2026 Apr 9;21(4):e0346876. doi: 10.1371/journal.pone.0346876 (PMC13065001; doi:10.1371/journal.pone.0346876)
Supplement: S2 Fig — Each bar represents the mean value of the data points within the respective temporal vicinity: previous day (blue), current day (orange) and posterior day (green). The orange dotted line represents the mean value for low- and medium-discrepant days. The error bars represent the standard deviation of each variable. Additional behavioral variables: Top left plot (step count), top right plot (stillness duration, in seconds), middle left plot (time spent using apps, in seconds), middle right plot (number of phone unlocks), bottom left plot (time spent in vehicles, in seconds). (ZIP) [file pone.0346876.s004.zip]

Archive with 6 entries (5 files):
- New folder/
- New folder/Figure S2_1.tif
- New folder/Figure S2_2.tif
- New folder/Figure S2_3.tif
- New folder/Figure S2_4.tif
- New folder/Figure S2_5.tif
